# Supplementary material for: Fast multi-source nanophotonic simulations using augmented partial factorization
Source: Nat Comput Sci. 2022 Dec 15;2(12):815–22. doi: 10.1038/s43588-022-00370-6 (PMC10768640; doi:10.1038/s43588-022-00370-6)
Supplement: Supplementary file 5 — Numerical source data for computing time and memory usage in Fig. 2. [file 43588_2022_370_MOESM5_ESM.xls]

## Sheet: fig2b
M	APF (filled symbol)	FDFD direct (black, filled symbol)	FDFD direct (black, open symbol)	FDFD direct (blue, filled symbol)	FDFD direct (blue, open symbol)	FDFD iterative (open symbol)	RGF (filled symbol)	RCWA (open symbol)
1	3.2856	20.7882		20.7882		55840.6	3293.07	45690.5
3	3.2856	25.4466		61.6434		167522	3293.07	45690.5
9	3.2856	41.07		184.538		502566	3293.07	45690.5
26	3.2856	85.1454		537.923		1.45186e+06	3293.07	45690.5
77	3.2856	222.389		1591.24		4.29973e+06	3293.07	45690.5
229	3.2856	677.253			4760.48	1.27875e+07	3293.07	45690.5
670	3.2856	1964.22			13928	3.74132e+07	3293.07	45690.5
2014	3.2856		5875.67		41867.3	1.12463e+08	3293.07	45690.5

## Sheet: fig2c
APF	FDFD direct	FDFD iterative	RGF	RCWA
10.54	173.04	28.84	6.54	1214.18

## Sheet: fig2d
Build	Analysis	Factorization
0.0422498	0.0555254	0.902225
