# Supplementary material for: Fast multi-source nanophotonic simulations using augmented partial factorization
Source: Nat Comput Sci. 2022 Dec 15;2(12):815–22. doi: 10.1038/s43588-022-00370-6 (PMC10768640; doi:10.1038/s43588-022-00370-6)
Supplement: Supplementary file 6 — Numerical source data for computing time and memory usage in Fig. 4. [file 43588_2022_370_MOESM6_ESM.xls]

## Sheet: fig4b
M	APF-C (filled symbol)	FDFD direct (black, filled symbol)	FDFD direct (black, open symbol)	FDFD direct (blue, filled symbol)	FDFD direct (blue, open symbol)	FDFD iterative (filled symbol)	FDFD iterative (open symbol)	RGF (open symbol)	RCWA (open symbol)
1	1.1401	12.1992		12.1992		1591.65		54172.5	12764.2
3	1.14106	15.4824		35.133			4774.94	54172.5	12764.2
11	1.14793	30.51		128.776			17508.1	54172.5	12764.2
35	1.15735	73.5684		412.615			55707.6	54172.5	12764.2
111	1.14014	212.015		1299.33			176673	54172.5	12764.2
359	1.17427	634.678			4379.55		571401	54172.5	12764.2
1161	1.18623	1955.93			14163.4		1.8479e+06	54172.5	12764.2
3761	1.347		6316.61		45881.6		5.98618e+06	54172.5	12764.2

## Sheet: fig4c
M	APF-C (filled symbol)	FDFD direct (filled symbol)	FDFD direct (open symbol)	FDFD iterative (filled symbol)	FDFD iterative (open symbol)	RGF (open symbol)	RCWA (open symbol)
1	6.25129	118.238		21.6		433.392	591.573
3	6.26129	118.238			21.6	433.392	591.573
11	6.23129	118.238			21.6	433.392	591.573
35	6.34129	118.238			21.6	433.392	591.573
111	6.34129	118.238			21.6	433.392	591.573
359	6.34129		118.238		21.6	433.392	591.573
1161	6.50129		118.238		21.6	433.392	591.573
3761	6.87129		118.238		21.6	433.392	591.573
