# Supplementary material for: Fast multi-source nanophotonic simulations using augmented partial factorization
Source: Nat Comput Sci. 2022 Dec 15;2(12):815–22. doi: 10.1038/s43588-022-00370-6 (PMC10768640; doi:10.1038/s43588-022-00370-6)
Supplement: Supplementary file 7 — Numerical source data for the Strehl ratio, transmission efficiency and relative error in Fig. 5. [file 43588_2022_370_MOESM7_ESM.xls]

## Sheet: fig5c
theta_in (degree)	Strehl ratio	Transmission efficiency
-89.4091	0.00670487	0.459097
-88.04	0.00605725	0.459721
-87.2917	0.00626547	0.460201
-86.7093	0.00586524	0.46064
-86.2154	0.00601705	0.461039
-85.7789	0.00598968	0.461413
-85.3833	0.00623839	0.461763
-85.019	0.00580848	0.462105
-84.6796	0.00580472	0.462441
-84.3605	0.00553704	0.462777
-84.0584	0.00593762	0.463108
-83.7709	0.00573676	0.463425
-83.4961	0.00581039	0.463744
-83.2324	0.00598606	0.464063
-82.9785	0.00563029	0.464361
-82.7335	0.00572588	0.46465
-82.4964	0.00612405	0.464933
-82.2665	0.00662126	0.46522
-82.0433	0.00673398	0.46552
-81.826	0.00634434	0.465834
-81.6144	0.00655125	0.466147
-81.408	0.00606231	0.466455
-81.2063	0.00723713	0.466751
-81.0092	0.00740044	0.467034
-80.8162	0.00698867	0.467305
-80.6272	0.00662857	0.467578
-80.4419	0.00618088	0.467864
-80.2601	0.00656054	0.468154
-80.0816	0.00619156	0.46843
-79.9062	0.0061122	0.468699
-79.7338	0.00585232	0.468954
-79.5641	0.00559795	0.469192
-79.3972	0.00584558	0.469433
-79.2329	0.00596304	0.46969
-79.0709	0.00618154	0.469953
-78.9113	0.00596666	0.470213
-78.754	0.00591793	0.470451
-78.5988	0.00590257	0.470698
-78.4456	0.00604752	0.470959
-78.2945	0.0070393	0.471225
-78.1452	0.00532831	0.471498
-77.9978	0.00633877	0.47177
-77.8521	0.00623879	0.472039
-77.7081	0.00532978	0.472304
-77.5658	0.00577788	0.472561
-77.425	0.00634708	0.472829
-77.2858	0.00622262	0.473111
-77.1481	0.00663893	0.473381
-77.0118	0.00620857	0.473649
-76.8769	0.00688243	0.473918
-76.7433	0.00761625	0.474175
-76.6111	0.00660197	0.474422
-76.4801	0.00621431	0.474668
-76.3503	0.00651963	0.474914
-76.2218	0.00674314	0.475162
-76.0944	0.00638375	0.475417
-75.9682	0.0063366	0.475667
-75.843	0.00646915	0.475913
-75.719	0.0061253	0.47616
-75.5959	0.00570992	0.476393
-75.4739	0.00591657	0.476627
-75.3529	0.00590653	0.476868
-75.2329	0.00554707	0.477105
-75.1138	0.00617714	0.477339
-74.9956	0.00628863	0.477571
-74.8784	0.00597885	0.477805
-74.762	0.00646866	0.478039
-74.6465	0.00624353	0.478263
-74.5318	0.00610064	0.47848
-74.4179	0.0060514	0.478686
-74.3049	0.00590557	0.478892
-74.1926	0.0058177	0.479103
-74.0811	0.0061568	0.479322
-73.9704	0.00621725	0.479541
-73.8604	0.00689164	0.479777
-73.7511	0.00755167	0.480017
-73.6426	0.00630705	0.480254
-73.5347	0.00677077	0.480491
-73.4275	0.00655309	0.480727
-73.321	0.00678504	0.480973
-73.2151	0.006155	0.481216
-73.1099	0.00715239	0.481448
-73.0054	0.00659707	0.481676
-72.9014	0.00689817	0.481905
-72.7981	0.00649121	0.482136
-72.6953	0.0072177	0.482366
-72.5931	0.00735013	0.482587
-72.4916	0.00659062	0.482796
-72.3906	0.00694098	0.48302
-72.2901	0.00690888	0.483258
-72.1902	0.0066661	0.483491
-72.0908	0.00654853	0.483723
-71.992	0.00726307	0.483957
-71.8937	0.00667457	0.484174
-71.7959	0.00657227	0.484394
-71.6986	0.00667279	0.484617
-71.6018	0.00633129	0.484854
-71.5054	0.00709144	0.4851
-71.4096	0.00678033	0.485334
-71.3143	0.00736783	0.485569
-71.2194	0.00693043	0.485806
-71.1249	0.00699082	0.486055
-71.031	0.00692446	0.486318
-70.9374	0.00725443	0.486577
-70.8443	0.00658387	0.486833
-70.7517	0.00663927	0.487083
-70.6595	0.00635356	0.48732
-70.5676	0.00663559	0.487567
-70.4763	0.00651808	0.487827
-70.3853	0.00691221	0.488098
-70.2947	0.00750243	0.488371
-70.2045	0.00687393	0.488632
-70.1147	0.00617167	0.48889
-70.0253	0.00665284	0.489159
-69.9363	0.00656297	0.489427
-69.8476	0.00672147	0.489699
-69.7594	0.00652259	0.48996
-69.6715	0.00653979	0.490226
-69.5839	0.00676685	0.49052
-69.4967	0.00696643	0.490828
-69.4099	0.00653698	0.491111
-69.3234	0.00683777	0.491387
-69.2373	0.00683291	0.491661
-69.1515	0.00766517	0.491931
-69.066	0.00757471	0.492203
-68.9809	0.00715136	0.492474
-68.8961	0.00692335	0.492754
-68.8116	0.00676748	0.493034
-68.7275	0.00751384	0.493303
-68.6436	0.00745755	0.493567
-68.5601	0.00735239	0.49383
-68.4769	0.0066626	0.494101
-68.394	0.00742013	0.494375
-68.3114	0.00703368	0.494645
-68.2291	0.0069587	0.494917
-68.147	0.00728563	0.495188
-68.0653	0.00735525	0.495463
-67.9839	0.00705237	0.49574
-67.9027	0.00714113	0.495999
-67.8218	0.00723711	0.496256
-67.7413	0.00704671	0.496542
-67.6609	0.00787779	0.49682
-67.5809	0.00758601	0.497101
-67.5011	0.00700349	0.497385
-67.4216	0.00725506	0.497663
-67.3424	0.00677907	0.497942
-67.2634	0.00683142	0.498218
-67.1847	0.00732153	0.498492
-67.1062	0.00691654	0.498768
-67.028	0.00653976	0.49904
-66.95	0.00698562	0.499303
-66.8723	0.00728679	0.49956
-66.7949	0.00666522	0.499801
-66.7176	0.00694829	0.50004
-66.6407	0.00683092	0.500276
-66.5639	0.00722125	0.500507
-66.4874	0.00719909	0.500743
-66.4111	0.00710357	0.500987
-66.3351	0.00752076	0.501238
-66.2593	0.00658827	0.501479
-66.1837	0.00699837	0.501721
-66.1084	0.00714642	0.501965
-66.0332	0.00686163	0.502204
-65.9583	0.00762104	0.502447
-65.8836	0.0070851	0.502689
-65.8091	0.00713605	0.502917
-65.7349	0.00702536	0.503145
-65.6608	0.00767217	0.503377
-65.587	0.00788874	0.503611
-65.5134	0.00732652	0.503836
-65.4399	0.00710979	0.504055
-65.3667	0.00758448	0.504263
-65.2937	0.00648532	0.504483
-65.2209	0.00760373	0.504701
-65.1483	0.00681448	0.504931
-65.0759	0.00649882	0.505173
-65.0037	0.00763562	0.505421
-64.9316	0.00710985	0.505659
-64.8598	0.00647167	0.505895
-64.7882	0.00704364	0.50612
-64.7167	0.0069909	0.506334
-64.6455	0.00702633	0.506549
-64.5744	0.00698747	0.506772
-64.5035	0.00653266	0.507002
-64.4328	0.00691534	0.507225
-64.3623	0.00702802	0.507435
-64.2919	0.00657853	0.507644
-64.2218	0.00715026	0.507851
-64.1518	0.00619176	0.508059
-64.082	0.00688968	0.508267
-64.0123	0.00741862	0.508473
-63.9429	0.00726316	0.508676
-63.8736	0.00665506	0.50885
-63.8045	0.00685047	0.509037
-63.7355	0.00657819	0.509236
-63.6667	0.00689489	0.50941
-63.5981	0.00710231	0.509597
-63.5297	0.00674642	0.509788
-63.4614	0.00689326	0.509984
-63.3932	0.00747285	0.510176
-63.3253	0.00659517	0.510363
-63.2575	0.00774173	0.510559
-63.1898	0.00811254	0.510765
-63.1223	0.00753628	0.510977
-63.055	0.00693802	0.511182
-62.9878	0.00682786	0.511386
-62.9208	0.00697505	0.51159
-62.8539	0.00701545	0.511782
-62.7872	0.00651311	0.511973
-62.7207	0.00695728	0.512176
-62.6542	0.00663255	0.512366
-62.588	0.00685221	0.512559
-62.5218	0.00695568	0.51273
-62.4559	0.00656596	0.512894
-62.39	0.00696129	0.513071
-62.3244	0.00653788	0.513255
-62.2588	0.00651639	0.513457
-62.1934	0.00641166	0.513666
-62.1282	0.00712077	0.513872
-62.063	0.00676657	0.514076
-61.9981	0.00641604	0.514284
-61.9332	0.0067436	0.514496
-61.8685	0.00712913	0.514705
-61.804	0.00665157	0.514916
-61.7395	0.00623415	0.515118
-61.6752	0.00698613	0.51531
-61.6111	0.00680255	0.515493
-61.547	0.00657914	0.515672
-61.4831	0.00646496	0.515857
-61.4194	0.00630972	0.516037
-61.3557	0.00629164	0.516221
-61.2922	0.00655049	0.516405
-61.2288	0.00671136	0.516573
-61.1656	0.00662683	0.516741
-61.1025	0.00682684	0.516911
-61.0395	0.00686134	0.517078
-60.9766	0.00696467	0.517232
-60.9138	0.00681606	0.517384
-60.8512	0.0063839	0.51755
-60.7887	0.00680919	0.517716
-60.7263	0.0070542	0.51788
-60.6641	0.00654848	0.518045
-60.6019	0.00648272	0.518208
-60.5399	0.00657929	0.518361
-60.478	0.00679405	0.518514
-60.4162	0.00699324	0.518668
-60.3545	0.00704351	0.518817
-60.293	0.00720933	0.518967
-60.2315	0.00659596	0.519118
-60.1702	0.00689565	0.519274
-60.109	0.00738662	0.519434
-60.0479	0.00767663	0.519599
-59.9869	0.00728426	0.519765
-59.9261	0.00694203	0.519925
-59.8653	0.00726568	0.520078
-59.8047	0.00678625	0.520236
-59.7441	0.00689692	0.520394
-59.6837	0.00710903	0.52056
-59.6234	0.00712898	0.520721
-59.5632	0.00651564	0.520884
-59.5031	0.00669721	0.52105
-59.4431	0.00655138	0.521205
-59.3832	0.00668778	0.521348
-59.3234	0.00643805	0.521508
-59.2637	0.00626432	0.521685
-59.2041	0.00647535	0.521848
-59.1447	0.00643264	0.522016
-59.0853	0.00635803	0.522183
-59.026	0.00639154	0.522334
-58.9669	0.00651307	0.522487
-58.9078	0.00660884	0.522642
-58.8488	0.00704549	0.522799
-58.79	0.0073878	0.522953
-58.7312	0.00721812	0.523103
-58.6726	0.00653509	0.523242
-58.614	0.00745566	0.523373
-58.5555	0.00719576	0.523493
-58.4972	0.00757304	0.523609
-58.4389	0.00744217	0.523731
-58.3807	0.00679022	0.523885
-58.3226	0.00674748	0.524031
-58.2646	0.00697909	0.524174
-58.2068	0.00665649	0.524328
-58.149	0.00694836	0.524491
-58.0913	0.0074425	0.524656
-58.0336	0.00699141	0.524824
-57.9761	0.0069586	0.524984
-57.9187	0.00744481	0.525147
-57.8614	0.00709564	0.525311
-57.8041	0.00726054	0.525462
-57.747	0.0074884	0.525609
-57.6899	0.00712987	0.525751
-57.6329	0.00706814	0.525896
-57.5761	0.00695623	0.526051
-57.5193	0.0079069	0.52621
-57.4626	0.00801631	0.526352
-57.406	0.00775711	0.526497
-57.3494	0.00728722	0.526657
-57.293	0.00740254	0.526812
-57.2366	0.00773662	0.526967
-57.1804	0.00743344	0.52712
-57.1242	0.00744512	0.527268
-57.0681	0.00735637	0.527431
-57.0121	0.00715765	0.527606
-56.9561	0.00737431	0.527764
-56.9003	0.00780582	0.527923
-56.8445	0.00811011	0.528087
-56.7888	0.00703307	0.528238
-56.7332	0.00719138	0.528388
-56.6777	0.00756462	0.52853
-56.6223	0.0067162	0.528662
-56.5669	0.00639203	0.528797
-56.5117	0.00680713	0.52892
-56.4565	0.00632594	0.529045
-56.4014	0.00658935	0.529188
-56.3463	0.00671753	0.529338
-56.2914	0.00653721	0.529494
-56.2365	0.00730051	0.529662
-56.1817	0.00738529	0.52982
-56.127	0.00684744	0.529965
-56.0724	0.00784891	0.530099
-56.0178	0.00830973	0.53022
-55.9633	0.00759935	0.530338
-55.9089	0.00725688	0.530438
-55.8546	0.00743994	0.530541
-55.8003	0.00757594	0.530656
-55.7461	0.00709748	0.530772
-55.692	0.00785251	0.530881
-55.638	0.00811601	0.530986
-55.584	0.0077561	0.531096
-55.5302	0.00842025	0.531198
-55.4764	0.00812272	0.531311
-55.4226	0.00776634	0.53144
-55.369	0.00755952	0.531565
-55.3154	0.00835112	0.531692
-55.2618	0.00750754	0.531817
-55.2084	0.00717045	0.531939
-55.155	0.00744712	0.532056
-55.1017	0.00829813	0.532172
-55.0485	0.0078094	0.532293
-54.9953	0.00748208	0.53242
-54.9422	0.00771614	0.532545
-54.8892	0.00762342	0.53265
-54.8363	0.00719774	0.532743
-54.7834	0.00748286	0.532838
-54.7306	0.00714051	0.532934
-54.6778	0.00785387	0.533028
-54.6252	0.00748636	0.533123
-54.5726	0.00716861	0.533218
-54.52	0.00704865	0.533314
-54.4675	0.00718041	0.533408
-54.4151	0.00733949	0.53349
-54.3628	0.00726933	0.533557
-54.3105	0.00780648	0.533623
-54.2583	0.0086686	0.5337
-54.2062	0.00755026	0.533765
-54.1541	0.00720411	0.533823
-54.1021	0.00805759	0.533878
-54.0502	0.00767117	0.533939
-53.9983	0.00715463	0.533999
-53.9465	0.00793637	0.534049
-53.8947	0.00746136	0.534095
-53.8431	0.00769831	0.534147
-53.7914	0.00832934	0.534207
-53.7399	0.00807403	0.534251
-53.6884	0.00797388	0.534282
-53.6369	0.0069791	0.534317
-53.5856	0.00729033	0.534348
-53.5343	0.00708169	0.534369
-53.483	0.00704015	0.534382
-53.4318	0.00708576	0.534381
-53.3807	0.00689399	0.5344
-53.3297	0.00717762	0.534432
-53.2787	0.00738019	0.534464
-53.2277	0.0074513	0.534499
-53.1769	0.00781361	0.534532
-53.126	0.00835968	0.53455
-53.0753	0.00783321	0.534562
-53.0246	0.00829674	0.534579
-52.9739	0.00741017	0.534597
-52.9234	0.00774149	0.534617
-52.8729	0.0079991	0.534635
-52.8224	0.00816119	0.534659
-52.772	0.0076079	0.534678
-52.7216	0.00766632	0.534694
-52.6714	0.00755477	0.534706
-52.6211	0.00756601	0.534714
-52.571	0.00777088	0.534717
-52.5208	0.00807176	0.534723
-52.4708	0.00789767	0.534727
-52.4208	0.00855617	0.534739
-52.3709	0.00858561	0.534755
-52.321	0.00775853	0.534771
-52.2711	0.00737278	0.534786
-52.2214	0.00737824	0.534806
-52.1716	0.00753314	0.534837
-52.122	0.0078481	0.534872
-52.0724	0.0083168	0.534913
-52.0228	0.00869664	0.534962
-51.9733	0.00860638	0.535028
-51.9239	0.00812088	0.535111
-51.8745	0.00760849	0.535204
-51.8252	0.00732566	0.53529
-51.7759	0.00725392	0.53538
-51.7267	0.0072128	0.535486
-51.6775	0.00749818	0.5356
-51.6284	0.00736543	0.535734
-51.5793	0.00701074	0.535882
-51.5303	0.00753718	0.536052
-51.4813	0.00722379	0.53625
-51.4324	0.00675209	0.536464
-51.3836	0.00704149	0.536707
-51.3348	0.00646068	0.536983
-51.286	0.00642792	0.537283
-51.2373	0.00682076	0.537597
-51.1887	0.00685147	0.537938
-51.1401	0.00662094	0.538304
-51.0915	0.00666017	0.538717
-51.043	0.00671279	0.539166
-50.9946	0.00674011	0.539647
-50.9462	0.00648627	0.540177
-50.8978	0.00659402	0.540761
-50.8495	0.0068011	0.541379
-50.8013	0.00698458	0.542029
-50.7531	0.00675793	0.542709
-50.705	0.00675425	0.543434
-50.6569	0.00739718	0.544232
-50.6088	0.00711795	0.545079
-50.5608	0.00736389	0.545971
-50.5129	0.00741286	0.546907
-50.465	0.00741661	0.547894
-50.4171	0.00732459	0.548924
-50.3693	0.00710314	0.550002
-50.3216	0.00710606	0.551126
-50.2739	0.00724066	0.552303
-50.2262	0.00828302	0.553533
-50.1786	0.00757938	0.554797
-50.131	0.00735413	0.556088
-50.0835	0.00767653	0.557417
-50.036	0.0076184	0.558811
-49.9886	0.00792367	0.560254
-49.9412	0.00794955	0.561717
-49.8939	0.00796678	0.563214
-49.8466	0.00823037	0.564727
-49.7994	0.00809737	0.56626
-49.7522	0.00826466	0.567824
-49.7051	0.00851521	0.569415
-49.658	0.0079693	0.571011
-49.6109	0.00805953	0.572621
-49.5639	0.00837495	0.574242
-49.5169	0.00825362	0.575854
-49.47	0.0082443	0.577469
-49.4231	0.00842547	0.579091
-49.3763	0.00899516	0.580704
-49.3295	0.00867553	0.582312
-49.2828	0.00852127	0.583918
-49.2361	0.00874007	0.585511
-49.1894	0.00888244	0.587094
-49.1428	0.00847362	0.588656
-49.0963	0.00784135	0.590202
-49.0498	0.00751782	0.591736
-49.0033	0.00748798	0.593254
-48.9568	0.00777065	0.594753
-48.9105	0.00766146	0.596217
-48.8641	0.00708084	0.597657
-48.8178	0.00743633	0.599079
-48.7715	0.00749726	0.600483
-48.7253	0.00795584	0.601863
-48.6791	0.00734977	0.603217
-48.633	0.0071045	0.604543
-48.5869	0.00721297	0.605837
-48.5409	0.0076128	0.607093
-48.4949	0.00745102	0.608314
-48.4489	0.00730841	0.60951
-48.403	0.00811108	0.610684
-48.3571	0.00831155	0.611834
-48.3113	0.00778238	0.61295
-48.2654	0.00774986	0.614035
-48.2197	0.00758409	0.615087
-48.174	0.00823674	0.616109
-48.1283	0.00779093	0.617108
-48.0827	0.0075513	0.618081
-48.0371	0.00724306	0.619032
-47.9915	0.007658	0.619966
-47.946	0.00775737	0.620875
-47.9005	0.00773876	0.621765
-47.8551	0.00759747	0.622629
-47.8097	0.008326	0.623459
-47.7643	0.00857707	0.624258
-47.719	0.00814825	0.625042
-47.6737	0.00846438	0.625826
-47.6285	0.00821498	0.626596
-47.5833	0.00807871	0.627364
-47.5381	0.00818975	0.628125
-47.493	0.00815406	0.628867
-47.4479	0.00803944	0.629583
-47.4029	0.00727865	0.630272
-47.3579	0.00737597	0.630928
-47.3129	0.00742961	0.631577
-47.268	0.00774795	0.632226
-47.2231	0.00812728	0.632848
-47.1782	0.00793119	0.63345
-47.1334	0.00846594	0.634033
-47.0886	0.00877309	0.634607
-47.0439	0.00877618	0.635176
-46.9992	0.00825272	0.635721
-46.9545	0.00802746	0.636242
-46.9099	0.00847732	0.636763
-46.8653	0.00876966	0.637274
-46.8208	0.00784235	0.637767
-46.7762	0.00781525	0.638274
-46.7318	0.00790274	0.638793
-46.6873	0.00813125	0.639299
-46.6429	0.00783573	0.639793
-46.5985	0.00764607	0.640272
-46.5542	0.00737957	0.640738
-46.5099	0.00742865	0.641209
-46.4656	0.00819353	0.641676
-46.4214	0.00841947	0.642119
-46.3772	0.00829362	0.642559
-46.3331	0.0081994	0.643008
-46.289	0.00820436	0.643458
-46.2449	0.00829146	0.643898
-46.2008	0.00870703	0.644329
-46.1568	0.00855716	0.644748
-46.1128	0.00763933	0.645157
-46.0689	0.00782206	0.645558
-46.025	0.00806657	0.645948
-45.9811	0.00757195	0.646335
-45.9373	0.00757566	0.646719
-45.8935	0.00785991	0.647084
-45.8497	0.00761508	0.647439
-45.806	0.00742847	0.64781
-45.7623	0.00750535	0.648199
-45.7186	0.00755519	0.648604
-45.675	0.00760864	0.648998
-45.6314	0.0077275	0.649364
-45.5878	0.00781195	0.64972
-45.5443	0.00788301	0.65007
-45.5008	0.00815089	0.650415
-45.4573	0.00761848	0.650752
-45.4139	0.00745862	0.651073
-45.3705	0.00779606	0.651385
-45.3271	0.00838825	0.651686
-45.2838	0.00830735	0.651971
-45.2405	0.00785406	0.652251
-45.1972	0.00759157	0.652515
-45.154	0.00774109	0.652802
-45.1108	0.00780594	0.653101
-45.0676	0.00760158	0.653385
-45.0245	0.00728552	0.653673
-44.9814	0.00760154	0.653953
-44.9383	0.00787274	0.654228
-44.8953	0.00761433	0.654511
-44.8523	0.00806672	0.6548
-44.8093	0.00867013	0.655089
-44.7664	0.00783118	0.655386
-44.7235	0.0081904	0.655674
-44.6806	0.00883297	0.655941
-44.6378	0.00816428	0.656201
-44.595	0.00773113	0.656459
-44.5522	0.00761744	0.656707
-44.5094	0.0080343	0.656956
-44.4667	0.00858679	0.657206
-44.424	0.00843773	0.657448
-44.3814	0.00780783	0.657679
-44.3387	0.00789009	0.657901
-44.2961	0.00852077	0.658116
-44.2536	0.00869242	0.658321
-44.211	0.00781904	0.658514
-44.1685	0.00817403	0.658706
-44.1261	0.00787625	0.658921
-44.0836	0.00829229	0.659134
-44.0412	0.00857123	0.659327
-43.9988	0.00823299	0.659509
-43.9565	0.00820469	0.659702
-43.9142	0.00846257	0.659899
-43.8719	0.00845023	0.660115
-43.8296	0.00860238	0.660339
-43.7874	0.00860039	0.660547
-43.7452	0.00850895	0.660761
-43.703	0.00820338	0.660974
-43.6609	0.00788663	0.661181
-43.6188	0.00802383	0.661378
-43.5767	0.00827288	0.661564
-43.5347	0.0087025	0.661734
-43.4926	0.00827643	0.661896
-43.4506	0.00840992	0.662055
-43.4087	0.00912746	0.66223
-43.3667	0.0087146	0.662407
-43.3248	0.00857646	0.662581
-43.283	0.0087505	0.662769
-43.2411	0.00840295	0.662958
-43.1993	0.00895153	0.663138
-43.1575	0.00957806	0.663305
-43.1157	0.00909928	0.663476
-43.074	0.00933391	0.663643
-43.0323	0.0096902	0.663792
-42.9906	0.00918662	0.663938
-42.949	0.0083509	0.664084
-42.9074	0.00851335	0.664222
-42.8658	0.00827948	0.664359
-42.8242	0.00844218	0.664499
-42.7827	0.00881902	0.664646
-42.7411	0.00836811	0.664788
-42.6997	0.008184	0.664919
-42.6582	0.00855285	0.665043
-42.6168	0.00844301	0.665167
-42.5754	0.00823812	0.665285
-42.534	0.00826267	0.665414
-42.4927	0.00880622	0.66555
-42.4514	0.00830467	0.665674
-42.4101	0.00810186	0.665782
-42.3688	0.00833705	0.66589
-42.3276	0.0085807	0.666004
-42.2864	0.0084249	0.666115
-42.2452	0.00854128	0.666228
-42.204	0.00836098	0.666346
-42.1629	0.00802777	0.66645
-42.1218	0.00834308	0.666533
-42.0807	0.00840845	0.6666
-42.0397	0.00795029	0.666696
-41.9987	0.00793374	0.666807
-41.9577	0.00803229	0.666913
-41.9167	0.00805709	0.667014
-41.8758	0.0082678	0.667105
-41.8349	0.0079415	0.667187
-41.794	0.0079279	0.667259
-41.7531	0.00797702	0.667331
-41.7123	0.00778862	0.6674
-41.6715	0.00768775	0.667478
-41.6307	0.00766906	0.667556
-41.5899	0.00758713	0.667626
-41.5492	0.00775753	0.667695
-41.5085	0.0079086	0.667759
-41.4678	0.00790902	0.667825
-41.4271	0.00798044	0.667911
-41.3865	0.00798551	0.667991
-41.3459	0.00819572	0.668063
-41.3053	0.00818881	0.668132
-41.2648	0.00846121	0.668194
-41.2242	0.00799782	0.668254
-41.1837	0.00837832	0.668306
-41.1432	0.00854046	0.668348
-41.1028	0.00902821	0.668396
-41.0624	0.00929273	0.668446
-41.0219	0.00922961	0.66849
-40.9816	0.00884577	0.668538
-40.9412	0.00893213	0.668583
-40.9009	0.00899193	0.668627
-40.8606	0.00885369	0.668674
-40.8203	0.00888312	0.668721
-40.78	0.00880343	0.66876
-40.7398	0.00871307	0.668803
-40.6996	0.00884054	0.668861
-40.6594	0.0088778	0.668916
-40.6192	0.00846095	0.668969
-40.5791	0.00886452	0.669009
-40.539	0.00897782	0.669051
-40.4989	0.00864981	0.66909
-40.4588	0.0090138	0.669113
-40.4188	0.00948164	0.669142
-40.3788	0.00934034	0.669185
-40.3388	0.00935809	0.669217
-40.2988	0.00927435	0.669253
-40.2589	0.00908874	0.669306
-40.219	0.00985366	0.669372
-40.1791	0.0102308	0.66944
-40.1392	0.0095859	0.669495
-40.0993	0.00945832	0.669539
-40.0595	0.0102264	0.669582
-40.0197	0.0100897	0.669624
-39.9799	0.0100351	0.669675
-39.9402	0.010268	0.669725
-39.9004	0.0101118	0.669757
-39.8607	0.00955844	0.669795
-39.821	0.0100214	0.669843
-39.7813	0.01016	0.669892
-39.7417	0.0100947	0.66993
-39.7021	0.0100482	0.669959
-39.6625	0.00927739	0.66998
-39.6229	0.00983093	0.670007
-39.5834	0.00939427	0.670041
-39.5438	0.00895087	0.67007
-39.5043	0.00913003	0.670101
-39.4648	0.00932126	0.670125
-39.4254	0.00874068	0.670142
-39.3859	0.00878147	0.670155
-39.3465	0.00852106	0.670176
-39.3071	0.00869628	0.670196
-39.2677	0.00889532	0.670212
-39.2284	0.00857949	0.67022
-39.1891	0.00925408	0.670221
-39.1497	0.00930129	0.670215
-39.1105	0.00865237	0.670199
-39.0712	0.00855786	0.670199
-39.032	0.00870964	0.670214
-38.9927	0.00878288	0.670234
-38.9535	0.00900544	0.670242
-38.9144	0.00888158	0.670242
-38.8752	0.0083469	0.670253
-38.8361	0.00843261	0.67027
-38.797	0.0088495	0.670283
-38.7579	0.00844167	0.670286
-38.7188	0.00898305	0.67027
-38.6797	0.00887041	0.670238
-38.6407	0.00883108	0.670221
-38.6017	0.00894645	0.670212
-38.5627	0.00866555	0.670191
-38.5238	0.00842194	0.670175
-38.4848	0.00872012	0.67017
-38.4459	0.00843488	0.670164
-38.407	0.00918255	0.670153
-38.3681	0.00855476	0.67015
-38.3293	0.00814068	0.670153
-38.2904	0.00859718	0.670148
-38.2516	0.00831542	0.670138
-38.2128	0.00817514	0.670135
-38.174	0.00853316	0.67013
-38.1353	0.00867471	0.670105
-38.0965	0.00839846	0.670087
-38.0578	0.00843677	0.670072
-38.0191	0.00908524	0.67006
-37.9805	0.00992729	0.670054
-37.9418	0.00975438	0.67004
-37.9032	0.00894291	0.670006
-37.8646	0.00887902	0.669969
-37.826	0.00865308	0.669934
-37.7874	0.00861228	0.669909
-37.7489	0.00924199	0.669893
-37.7103	0.00998592	0.669877
-37.6718	0.00921139	0.669863
-37.6333	0.00900431	0.669846
-37.5948	0.00944774	0.669835
-37.5564	0.00960693	0.669832
-37.518	0.00965602	0.669813
-37.4796	0.00918425	0.669771
-37.4412	0.00957235	0.669717
-37.4028	0.0101492	0.66967
-37.3644	0.00990865	0.66963
-37.3261	0.00917487	0.669596
-37.2878	0.00929749	0.669572
-37.2495	0.00966777	0.669554
-37.2112	0.00984524	0.669529
-37.173	0.00950598	0.669509
-37.1347	0.00922467	0.669497
-37.0965	0.00946624	0.669474
-37.0583	0.00946652	0.669433
-37.0201	0.00964598	0.6694
-36.982	0.0101455	0.669368
-36.9438	0.0095652	0.669327
-36.9057	0.00955325	0.669282
-36.8676	0.00988511	0.669232
-36.8295	0.00979374	0.669174
-36.7915	0.0097019	0.669112
-36.7534	0.00927575	0.669052
-36.7154	0.00911387	0.669002
-36.6774	0.0100976	0.668945
-36.6394	0.00994662	0.668877
-36.6014	0.00972457	0.668815
-36.5635	0.00931571	0.668752
-36.5255	0.00940066	0.668679
-36.4876	0.00966853	0.668617
-36.4497	0.00956707	0.668558
-36.4119	0.00925407	0.668494
-36.374	0.0099811	0.668429
-36.3362	0.00979901	0.668359
-36.2983	0.0099768	0.6683
-36.2605	0.0100971	0.668252
-36.2227	0.0095543	0.668203
-36.185	0.00956005	0.668161
-36.1472	0.0098035	0.668119
-36.1095	0.00979136	0.668069
-36.0718	0.0103645	0.668011
-36.0341	0.0102109	0.667942
-35.9964	0.0103571	0.667877
-35.9588	0.0107835	0.667812
-35.9211	0.0104017	0.667741
-35.8835	0.0102545	0.667671
-35.8459	0.0105092	0.667614
-35.8083	0.0102181	0.667559
-35.7707	0.0103963	0.667508
-35.7332	0.0106459	0.667453
-35.6957	0.00988945	0.667397
-35.6581	0.0100284	0.667345
-35.6206	0.00999387	0.667287
-35.5832	0.0100951	0.667229
-35.5457	0.0102717	0.667178
-35.5082	0.00994248	0.667117
-35.4708	0.00983399	0.667059
-35.4334	0.010675	0.666992
-35.396	0.0100065	0.666919
-35.3586	0.00960493	0.666843
-35.3213	0.00965353	0.666755
-35.2839	0.00987556	0.666668
-35.2466	0.0100112	0.666589
-35.2093	0.00993007	0.666518
-35.172	0.00969325	0.666454
-35.1347	0.00964416	0.666405
-35.0975	0.00966673	0.666354
-35.0603	0.00921507	0.666302
-35.023	0.00972527	0.666246
-34.9858	0.00970281	0.666184
-34.9486	0.0094063	0.66612
-34.9115	0.00961888	0.666058
-34.8743	0.00978493	0.665994
-34.8372	0.0093174	0.665915
-34.8001	0.00942134	0.665829
-34.7629	0.009422	0.665746
-34.7259	0.00969299	0.665657
-34.6888	0.0104158	0.665569
-34.6517	0.0103629	0.665492
-34.6147	0.00998377	0.665416
-34.5777	0.0101632	0.665326
-34.5407	0.0104723	0.665246
-34.5037	0.010625	0.665177
-34.4667	0.0109174	0.665098
-34.4298	0.0102093	0.665006
-34.3928	0.00992638	0.664911
-34.3559	0.00977098	0.664816
-34.319	0.0100345	0.664727
-34.2821	0.0102038	0.66464
-34.2452	0.00995788	0.664552
-34.2084	0.0102571	0.664463
-34.1715	0.0105803	0.664367
-34.1347	0.010289	0.664278
-34.0979	0.00998839	0.664185
-34.0611	0.00996844	0.664086
-34.0243	0.0100955	0.664004
-33.9876	0.0105003	0.663926
-33.9508	0.0102258	0.663835
-33.9141	0.0100938	0.663729
-33.8774	0.0101906	0.663629
-33.8407	0.0100131	0.663534
-33.804	0.0104562	0.66344
-33.7673	0.0107252	0.663346
-33.7307	0.0109747	0.663255
-33.694	0.0105613	0.663173
-33.6574	0.0106999	0.663083
-33.6208	0.0105705	0.662984
-33.5842	0.0109123	0.662879
-33.5476	0.0102386	0.662774
-33.5111	0.0102299	0.662675
-33.4745	0.0107403	0.662571
-33.438	0.0105016	0.662459
-33.4015	0.0106287	0.66235
-33.365	0.0105801	0.662249
-33.3285	0.0102636	0.66214
-33.2921	0.0104585	0.662017
-33.2556	0.0108516	0.661895
-33.2192	0.0102623	0.66178
-33.1828	0.0102252	0.661666
-33.1463	0.0105664	0.661544
-33.11	0.010097	0.661423
-33.0736	0.0105872	0.661303
-33.0372	0.0109593	0.661199
-33.0009	0.0108335	0.661095
-32.9645	0.0108979	0.660973
-32.9282	0.0109747	0.660848
-32.8919	0.0110532	0.660738
-32.8556	0.0115411	0.660624
-32.8194	0.0114198	0.660511
-32.7831	0.0107535	0.660397
-32.7469	0.0106407	0.660271
-32.7107	0.0103533	0.66016
-32.6744	0.0106272	0.660051
-32.6382	0.0109341	0.659936
-32.6021	0.0106811	0.659824
-32.5659	0.0103514	0.659713
-32.5297	0.0107825	0.659598
-32.4936	0.0114417	0.659486
-32.4575	0.0113603	0.659365
-32.4214	0.0118948	0.659238
-32.3853	0.0114605	0.659112
-32.3492	0.0115543	0.658985
-32.3131	0.0119516	0.658853
-32.2771	0.0122399	0.658721
-32.241	0.0121113	0.658584
-32.205	0.0117225	0.658456
-32.169	0.0107198	0.658339
-32.133	0.0112196	0.658215
-32.097	0.0113416	0.65809
-32.0611	0.0116288	0.657969
-32.0251	0.0115615	0.657855
-31.9892	0.0114732	0.657752
-31.9533	0.0113305	0.657643
-31.9173	0.0111755	0.657528
-31.8814	0.0111067	0.657432
-31.8456	0.0115893	0.657341
-31.8097	0.0116778	0.657243
-31.7738	0.0114746	0.657137
-31.738	0.0114389	0.65703
-31.7022	0.0112997	0.656927
-31.6664	0.0113236	0.656821
-31.6306	0.0117816	0.656716
-31.5948	0.011863	0.656606
-31.559	0.0115928	0.656485
-31.5233	0.0114829	0.656368
-31.4875	0.0111398	0.656257
-31.4518	0.0108766	0.656139
-31.4161	0.0112132	0.656024
-31.3804	0.0111215	0.655903
-31.3447	0.0108791	0.655786
-31.309	0.0108804	0.655683
-31.2733	0.0107967	0.655582
-31.2377	0.0111348	0.655481
-31.202	0.0117563	0.655384
-31.1664	0.0118224	0.655287
-31.1308	0.0115599	0.655182
-31.0952	0.0108732	0.655085
-31.0596	0.0102764	0.654989
-31.0241	0.0101454	0.654894
-30.9885	0.0106827	0.654797
-30.953	0.0110231	0.654683
-30.9174	0.0113729	0.654567
-30.8819	0.0118567	0.654449
-30.8464	0.012044	0.654331
-30.8109	0.0120811	0.654216
-30.7755	0.0115198	0.654102
-30.74	0.0112754	0.653994
-30.7045	0.0118229	0.653887
-30.6691	0.0117825	0.653772
-30.6337	0.0113993	0.65364
-30.5983	0.0120085	0.653504
-30.5629	0.0118024	0.653376
-30.5275	0.0117048	0.653252
-30.4921	0.0109815	0.653132
-30.4568	0.0108734	0.653014
-30.4214	0.0112856	0.652897
-30.3861	0.0112646	0.65278
-30.3508	0.0107069	0.652665
-30.3154	0.0109244	0.652546
-30.2802	0.0114343	0.65242
-30.2449	0.0114153	0.652287
-30.2096	0.0113374	0.652142
-30.1743	0.0111981	0.652016
-30.1391	0.0107591	0.651903
-30.1039	0.0109118	0.651793
-30.0686	0.0112335	0.651682
-30.0334	0.0115336	0.651559
-29.9982	0.0112333	0.651421
-29.9631	0.0111923	0.65129
-29.9279	0.0113794	0.651173
-29.8927	0.0110423	0.651052
-29.8576	0.0110399	0.650927
-29.8225	0.011312	0.650796
-29.7873	0.0116144	0.650663
-29.7522	0.0122435	0.650531
-29.7171	0.0122509	0.65039
-29.682	0.0118076	0.650254
-29.647	0.0116032	0.650118
-29.6119	0.0114043	0.649981
-29.5769	0.0111195	0.649856
-29.5418	0.0114741	0.649733
-29.5068	0.0115562	0.649611
-29.4718	0.0112528	0.649499
-29.4368	0.0114495	0.649388
-29.4018	0.0115898	0.64927
-29.3668	0.0108076	0.649163
-29.3319	0.011474	0.649054
-29.2969	0.0115991	0.648944
-29.262	0.0114886	0.64885
-29.2271	0.0117923	0.648752
-29.1921	0.0114086	0.648646
-29.1572	0.0111421	0.648543
-29.1224	0.0113859	0.648438
-29.0875	0.0120047	0.648324
-29.0526	0.0120541	0.648213
-29.0178	0.0124549	0.648097
-28.9829	0.0124159	0.647979
-28.9481	0.0121167	0.647876
-28.9133	0.0120836	0.647764
-28.8784	0.0115879	0.647641
-28.8437	0.0115676	0.647522
-28.8089	0.0119842	0.647406
-28.7741	0.012188	0.647282
-28.7393	0.0119005	0.647159
-28.7046	0.0119638	0.647029
-28.6698	0.0118485	0.646889
-28.6351	0.0122431	0.64675
-28.6004	0.0125189	0.646628
-28.5657	0.0121674	0.646515
-28.531	0.0118587	0.646405
-28.4963	0.0117913	0.646294
-28.4616	0.0119365	0.646175
-28.427	0.0116353	0.646053
-28.3923	0.0123446	0.645922
-28.3577	0.0126432	0.645793
-28.3231	0.0127249	0.645684
-28.2885	0.0128097	0.645582
-28.2539	0.0126374	0.645461
-28.2193	0.0121179	0.645334
-28.1847	0.0125474	0.645217
-28.1501	0.0120172	0.645097
-28.1156	0.0117842	0.644977
-28.081	0.0122492	0.644856
-28.0465	0.0127397	0.644734
-28.012	0.0126384	0.644604
-27.9774	0.0121994	0.644479
-27.9429	0.01242	0.644347
-27.9085	0.0121903	0.644215
-27.874	0.0123373	0.644088
-27.8395	0.012352	0.643959
-27.805	0.0126693	0.64383
-27.7706	0.0128715	0.643703
-27.7362	0.0126895	0.643565
-27.7017	0.0121291	0.643421
-27.6673	0.0118321	0.643278
-27.6329	0.0123673	0.643134
-27.5985	0.0129233	0.642984
-27.5641	0.0130463	0.642824
-27.5298	0.0131596	0.642679
-27.4954	0.0132071	0.642545
-27.4611	0.0128125	0.642418
-27.4267	0.0127117	0.64228
-27.3924	0.0129706	0.642148
-27.3581	0.0130501	0.642022
-27.3238	0.0130213	0.641887
-27.2895	0.01317	0.641756
-27.2552	0.0128045	0.641636
-27.2209	0.0126216	0.641512
-27.1866	0.0132406	0.641401
-27.1524	0.0134356	0.641288
-27.1181	0.0129125	0.641154
-27.0839	0.0132462	0.641033
-27.0497	0.0135014	0.640922
-27.0155	0.0135629	0.640807
-26.9813	0.0132097	0.640694
-26.9471	0.0128502	0.640592
-26.9129	0.012821	0.640489
-26.8787	0.0129285	0.640385
-26.8446	0.0125578	0.64026
-26.8104	0.013058	0.640132
-26.7763	0.0131675	0.640013
-26.7421	0.0128162	0.639903
-26.708	0.0130756	0.639789
-26.6739	0.0135771	0.639673
-26.6398	0.013591	0.639556
-26.6057	0.0136468	0.639436
-26.5717	0.0134372	0.639307
-26.5376	0.0134715	0.639192
-26.5035	0.0133647	0.639087
-26.4695	0.0132955	0.638978
-26.4354	0.0131747	0.638849
-26.4014	0.0135766	0.63872
-26.3674	0.0137666	0.638585
-26.3334	0.0137093	0.638447
-26.2994	0.014052	0.63832
-26.2654	0.0137603	0.638212
-26.2314	0.0132712	0.638103
-26.1974	0.0137455	0.637999
-26.1635	0.0136527	0.637896
-26.1295	0.0130146	0.637792
-26.0956	0.0133838	0.637688
-26.0617	0.0135862	0.637576
-26.0278	0.013468	0.63746
-25.9938	0.0133216	0.637364
-25.9599	0.0141214	0.63726
-25.9261	0.0146377	0.637149
-25.8922	0.0146724	0.637038
-25.8583	0.0141955	0.636925
-25.8244	0.0135847	0.636819
-25.7906	0.0139362	0.636721
-25.7567	0.0132439	0.63661
-25.7229	0.0141215	0.636496
-25.6891	0.0142209	0.636398
-25.6553	0.0144663	0.636292
-25.6215	0.0150708	0.636185
-25.5877	0.0149232	0.636085
-25.5539	0.0142215	0.635982
-25.5201	0.0140174	0.63589
-25.4864	0.0142634	0.635811
-25.4526	0.014137	0.635714
-25.4189	0.0144478	0.635616
-25.3851	0.014122	0.635526
-25.3514	0.0140209	0.635436
-25.3177	0.0144265	0.635348
-25.284	0.0151502	0.635256
-25.2503	0.0156264	0.635151
-25.2166	0.0152091	0.635036
-25.1829	0.0146978	0.634905
-25.1492	0.0146503	0.634787
-25.1156	0.0142982	0.634689
-25.0819	0.0141695	0.634579
-25.0483	0.0141486	0.634469
-25.0146	0.0145735	0.634369
-24.981	0.014887	0.634272
-24.9474	0.0151512	0.634176
-24.9138	0.0153992	0.634081
-24.8802	0.0148364	0.633977
-24.8466	0.0139959	0.633876
-24.813	0.0141059	0.633779
-24.7795	0.0139628	0.633687
-24.7459	0.01396	0.633599
-24.7123	0.0142761	0.633502
-24.6788	0.0143183	0.633398
-24.6453	0.0145952	0.633314
-24.6117	0.0146352	0.63322
-24.5782	0.0133762	0.633119
-24.5447	0.0137334	0.633016
-24.5112	0.013649	0.632892
-24.4777	0.0133017	0.632763
-24.4443	0.013957	0.632642
-24.4108	0.0141247	0.632523
-24.3773	0.0138816	0.632406
-24.3439	0.0137802	0.632309
-24.3104	0.0140903	0.632212
-24.277	0.0146067	0.632116
-24.2436	0.0147112	0.632026
-24.2101	0.0145484	0.631926
-24.1767	0.0139935	0.631825
-24.1433	0.014209	0.63172
-24.1099	0.0137963	0.63162
-24.0766	0.0142628	0.631519
-24.0432	0.0138958	0.631406
-24.0098	0.013931	0.63129
-23.9765	0.0136612	0.631195
-23.9431	0.0137705	0.631117
-23.9098	0.0135418	0.631038
-23.8764	0.0133843	0.630943
-23.8431	0.0135981	0.630862
-23.8098	0.0137118	0.630798
-23.7765	0.0148748	0.630716
-23.7432	0.0153053	0.630623
-23.7099	0.0148223	0.630533
-23.6766	0.0153499	0.630433
-23.6434	0.0153521	0.630327
-23.6101	0.0145141	0.63023
-23.5768	0.0142121	0.630128
-23.5436	0.0142268	0.630017
-23.5104	0.0149213	0.629916
-23.4771	0.0152657	0.629834
-23.4439	0.0154447	0.629758
-23.4107	0.0156482	0.629682
-23.3775	0.0155151	0.629609
-23.3443	0.0157253	0.629544
-23.3111	0.0153759	0.629473
-23.2779	0.0153415	0.629394
-23.2448	0.0152908	0.629317
-23.2116	0.0153282	0.629241
-23.1784	0.0143829	0.629163
-23.1453	0.0138675	0.629069
-23.1122	0.0140427	0.628954
-23.079	0.0139914	0.628841
-23.0459	0.0141144	0.628741
-23.0128	0.0137097	0.628638
-22.9797	0.0137478	0.62855
-22.9466	0.0136436	0.628475
-22.9135	0.0134195	0.628404
-22.8804	0.0132589	0.628344
-22.8473	0.0132403	0.628293
-22.8143	0.014028	0.628249
-22.7812	0.0149404	0.62821
-22.7482	0.0145484	0.628164
-22.7151	0.0143359	0.628116
-22.6821	0.0144177	0.628064
-22.6491	0.014692	0.628012
-22.6161	0.0146522	0.627974
-22.583	0.013842	0.62793
-22.55	0.0145101	0.62787
-22.5171	0.0142093	0.627806
-22.4841	0.0144996	0.627733
-22.4511	0.0147014	0.627668
-22.4181	0.0144695	0.627591
-22.3852	0.0142985	0.627502
-22.3522	0.0146764	0.627417
-22.3193	0.0148031	0.627334
-22.2863	0.0145768	0.627243
-22.2534	0.0147398	0.627167
-22.2205	0.0145119	0.6271
-22.1875	0.0145935	0.627042
-22.1546	0.0154508	0.62698
-22.1217	0.0150543	0.626928
-22.0888	0.0148464	0.626893
-22.056	0.0156249	0.626886
-22.0231	0.0159953	0.626903
-21.9902	0.015688	0.626924
-21.9573	0.0149698	0.626964
-21.9245	0.0148364	0.627012
-21.8916	0.0147706	0.627076
-21.8588	0.0150447	0.627158
-21.826	0.014475	0.627237
-21.7932	0.0147762	0.627326
-21.7603	0.0151968	0.62743
-21.7275	0.0152178	0.627541
-21.6947	0.0149436	0.627661
-21.6619	0.0150568	0.627784
-21.6291	0.0157728	0.627915
-21.5964	0.0152081	0.628056
-21.5636	0.0150541	0.628199
-21.5308	0.0148053	0.628343
-21.4981	0.0149326	0.628499
-21.4653	0.0150148	0.628665
-21.4326	0.0148649	0.628838
-21.3998	0.0146987	0.629015
-21.3671	0.0142815	0.629197
-21.3344	0.0142207	0.629384
-21.3017	0.0140272	0.629572
-21.269	0.0142728	0.629766
-21.2363	0.0141588	0.629961
-21.2036	0.0141174	0.630159
-21.1709	0.014317	0.630357
-21.1382	0.0148069	0.630553
-21.1056	0.0148333	0.63075
-21.0729	0.0152312	0.630947
-21.0402	0.0150672	0.631147
-21.0076	0.0144464	0.631346
-20.9749	0.0145328	0.631551
-20.9423	0.0149858	0.631762
-20.9097	0.0149204	0.631976
-20.8771	0.014741	0.632196
-20.8445	0.0143559	0.63241
-20.8118	0.0149439	0.632636
-20.7792	0.0152776	0.632866
-20.7467	0.0156438	0.633093
-20.7141	0.0155102	0.63332
-20.6815	0.0153269	0.633551
-20.6489	0.015777	0.633779
-20.6164	0.0158578	0.634013
-20.5838	0.0157754	0.634251
-20.5513	0.0151873	0.634489
-20.5187	0.0147224	0.634724
-20.4862	0.0149343	0.634951
-20.4536	0.015076	0.635172
-20.4211	0.0146095	0.635397
-20.3886	0.014406	0.635624
-20.3561	0.0147849	0.635848
-20.3236	0.0146995	0.636073
-20.2911	0.0147187	0.636305
-20.2586	0.0147829	0.636539
-20.2261	0.0152572	0.636765
-20.1937	0.0156501	0.636989
-20.1612	0.0152865	0.637228
-20.1287	0.0146122	0.637473
-20.0963	0.0150053	0.637708
-20.0638	0.0152097	0.637943
-20.0314	0.0148853	0.638176
-19.999	0.0145382	0.638416
-19.9665	0.0151034	0.63866
-19.9341	0.0156166	0.638898
-19.9017	0.0152061	0.639136
-19.8693	0.0150776	0.639372
-19.8369	0.0150626	0.639605
-19.8045	0.0143781	0.639848
-19.7721	0.0144916	0.640084
-19.7397	0.0143616	0.640327
-19.7074	0.0147492	0.640576
-19.675	0.0147244	0.640815
-19.6426	0.0146123	0.641049
-19.6103	0.0145903	0.641293
-19.5779	0.0149042	0.641547
-19.5456	0.015157	0.641804
-19.5132	0.01531	0.642065
-19.4809	0.0158068	0.642321
-19.4486	0.0155853	0.642573
-19.4163	0.0154005	0.642817
-19.384	0.0158411	0.643056
-19.3517	0.0157095	0.643299
-19.3194	0.0156083	0.643545
-19.2871	0.0149516	0.643786
-19.2548	0.0149488	0.644026
-19.2225	0.0152062	0.64426
-19.1902	0.015474	0.644496
-19.158	0.015177	0.644736
-19.1257	0.0150774	0.644973
-19.0935	0.0151024	0.64521
-19.0612	0.0150371	0.645446
-19.029	0.0153763	0.645682
-18.9968	0.0152995	0.645917
-18.9645	0.0156704	0.646159
-18.9323	0.015631	0.646404
-18.9001	0.0152957	0.64665
-18.8679	0.0152127	0.646898
-18.8357	0.015475	0.647144
-18.8035	0.0150531	0.647384
-18.7713	0.0145051	0.647629
-18.7391	0.0147552	0.647882
-18.7069	0.0149859	0.648134
-18.6748	0.0152467	0.648377
-18.6426	0.0155752	0.648616
-18.6104	0.0161417	0.64886
-18.5783	0.0165769	0.64911
-18.5461	0.0169748	0.649367
-18.514	0.0164589	0.649617
-18.4819	0.0164408	0.64987
-18.4497	0.0159948	0.650127
-18.4176	0.0162391	0.650376
-18.3855	0.0158114	0.650627
-18.3534	0.0155561	0.650871
-18.3213	0.0154335	0.651113
-18.2892	0.0151007	0.651354
-18.2571	0.0154189	0.651598
-18.225	0.015332	0.651842
-18.1929	0.0156718	0.652097
-18.1608	0.0162882	0.652357
-18.1288	0.0165311	0.65261
-18.0967	0.0159341	0.652868
-18.0646	0.0154826	0.653118
-18.0326	0.0154184	0.653371
-18.0005	0.0157439	0.653632
-17.9685	0.0154079	0.653892
-17.9365	0.0158563	0.654146
-17.9044	0.0156962	0.654399
-17.8724	0.0155898	0.65465
-17.8404	0.0157764	0.654909
-17.8084	0.0159991	0.655178
-17.7764	0.0160282	0.655445
-17.7444	0.0158465	0.655704
-17.7124	0.0156195	0.655961
-17.6804	0.0159693	0.656218
-17.6484	0.0158951	0.656474
-17.6164	0.0153758	0.656726
-17.5845	0.0152942	0.65698
-17.5525	0.0157937	0.657237
-17.5205	0.0154218	0.657499
-17.4886	0.0150205	0.657765
-17.4566	0.015152	0.658027
-17.4247	0.0153664	0.658283
-17.3928	0.0156346	0.65854
-17.3608	0.0152503	0.658792
-17.3289	0.0150686	0.659051
-17.297	0.015234	0.659318
-17.2651	0.0154035	0.659581
-17.2332	0.0155451	0.659835
-17.2013	0.0157117	0.660085
-17.1694	0.0160731	0.66034
-17.1375	0.016069	0.660599
-17.1056	0.0161596	0.66086
-17.0737	0.0157621	0.661112
-17.0418	0.0161169	0.661366
-17.0099	0.016164	0.661626
-16.9781	0.0158279	0.661886
-16.9462	0.0153884	0.66214
-16.9144	0.0152968	0.662399
-16.8825	0.0153597	0.662659
-16.8507	0.0153971	0.662916
-16.8188	0.0157531	0.663179
-16.787	0.0159841	0.663442
-16.7552	0.016378	0.663707
-16.7233	0.0166848	0.663968
-16.6915	0.01625	0.664222
-16.6597	0.0156212	0.664488
-16.6279	0.0159987	0.66477
-16.5961	0.0162449	0.665044
-16.5643	0.0161795	0.665313
-16.5325	0.0165189	0.665583
-16.5007	0.0165031	0.665851
-16.4689	0.0157191	0.66613
-16.4372	0.0157585	0.666401
-16.4054	0.0155845	0.666665
-16.3736	0.0155037	0.666934
-16.3419	0.0156084	0.667204
-16.3101	0.0156056	0.667486
-16.2784	0.0154791	0.667783
-16.2466	0.0155994	0.668063
-16.2149	0.0165131	0.66834
-16.1831	0.0165004	0.668616
-16.1514	0.0161863	0.66889
-16.1197	0.0160932	0.669174
-16.088	0.0157337	0.66947
-16.0563	0.0159362	0.669755
-16.0245	0.0158765	0.670036
-15.9928	0.0156318	0.670314
-15.9611	0.01541	0.670595
-15.9294	0.0158495	0.670886
-15.8978	0.0157548	0.671171
-15.8661	0.0159656	0.671447
-15.8344	0.0157613	0.671723
-15.8027	0.0161444	0.672004
-15.7711	0.0163067	0.672292
-15.7394	0.0161432	0.672582
-15.7077	0.0163591	0.672871
-15.6761	0.0157928	0.673161
-15.6444	0.0162858	0.673453
-15.6128	0.0163535	0.673736
-15.5811	0.016482	0.674015
-15.5495	0.0159227	0.674296
-15.5179	0.0159903	0.674579
-15.4862	0.0162773	0.674863
-15.4546	0.0162319	0.675154
-15.423	0.0162773	0.675443
-15.3914	0.0162233	0.675726
-15.3598	0.0161012	0.676003
-15.3282	0.0166415	0.676282
-15.2966	0.0163356	0.676565
-15.265	0.0160804	0.676846
-15.2334	0.0168464	0.677122
-15.2018	0.0171664	0.677401
-15.1703	0.0163129	0.677684
-15.1387	0.0157928	0.677965
-15.1071	0.0159102	0.678248
-15.0756	0.0160161	0.678536
-15.044	0.0158977	0.678818
-15.0124	0.0169105	0.6791
-14.9809	0.0172542	0.679376
-14.9493	0.0175313	0.679652
-14.9178	0.0178467	0.679944
-14.8863	0.0177364	0.68024
-14.8547	0.0175851	0.680539
-14.8232	0.0178212	0.68084
-14.7917	0.0176152	0.681127
-14.7602	0.0181885	0.68141
-14.7287	0.0173015	0.681703
-14.6972	0.0163791	0.681995
-14.6657	0.0170305	0.682284
-14.6342	0.0168554	0.682579
-14.6027	0.0170557	0.682874
-14.5712	0.0176003	0.683162
-14.5397	0.0180436	0.683449
-14.5082	0.0174444	0.683743
-14.4767	0.0178414	0.68404
-14.4453	0.0172865	0.684342
-14.4138	0.0171558	0.68464
-14.3823	0.0168563	0.684927
-14.3509	0.0174851	0.685212
-14.3194	0.0175737	0.685507
-14.288	0.0176771	0.685808
-14.2565	0.0176757	0.686114
-14.2251	0.0178111	0.686412
-14.1936	0.0181327	0.686708
-14.1622	0.0173456	0.687011
-14.1308	0.016904	0.687318
-14.0994	0.0171798	0.687618
-14.0679	0.0172854	0.687923
-14.0365	0.0174585	0.688222
-14.0051	0.0180507	0.688516
-13.9737	0.0185717	0.68882
-13.9423	0.0188566	0.689133
-13.9109	0.0193616	0.68945
-13.8795	0.0184366	0.689773
-13.8481	0.018043	0.690094
-13.8167	0.0172778	0.69041
-13.7854	0.0176361	0.690723
-13.754	0.0176752	0.691045
-13.7226	0.0177156	0.691367
-13.6912	0.0175809	0.691691
-13.6599	0.0180433	0.692018
-13.6285	0.0181456	0.692344
-13.5972	0.0176164	0.692666
-13.5658	0.0170429	0.692988
-13.5345	0.0172229	0.693311
-13.5031	0.0173496	0.693638
-13.4718	0.0173268	0.693979
-13.4404	0.0176605	0.694309
-13.4091	0.0184278	0.694642
-13.3778	0.0181327	0.69498
-13.3465	0.0180121	0.695316
-13.3151	0.0177126	0.695644
-13.2838	0.0175187	0.695965
-13.2525	0.0174087	0.696281
-13.2212	0.0179827	0.6966
-13.1899	0.0178671	0.696922
-13.1586	0.017898	0.697247
-13.1273	0.0181524	0.697568
-13.096	0.0181858	0.6979
-13.0647	0.0181672	0.69823
-13.0335	0.0176523	0.69856
-13.0022	0.0175708	0.698892
-12.9709	0.017924	0.69922
-12.9396	0.0178051	0.699536
-12.9084	0.0179169	0.699846
-12.8771	0.0177774	0.700161
-12.8458	0.0179677	0.700485
-12.8146	0.0174822	0.700819
-12.7833	0.0173315	0.701157
-12.7521	0.0179263	0.701495
-12.7208	0.0186167	0.701837
-12.6896	0.0187848	0.702182
-12.6584	0.0187082	0.702523
-12.6271	0.01816	0.702858
-12.5959	0.0180876	0.703189
-12.5647	0.018494	0.703519
-12.5335	0.0184558	0.703851
-12.5022	0.0179654	0.704196
-12.471	0.0180249	0.704543
-12.4398	0.0184381	0.70488
-12.4086	0.018463	0.705225
-12.3774	0.0185095	0.705564
-12.3462	0.0189021	0.705897
-12.315	0.018241	0.706236
-12.2838	0.0179338	0.70658
-12.2526	0.0182177	0.706916
-12.2215	0.0180959	0.707255
-12.1903	0.0182087	0.707605
-12.1591	0.0183913	0.707946
-12.1279	0.0184844	0.70829
-12.0968	0.0181793	0.708633
-12.0656	0.0174861	0.708976
-12.0344	0.0180771	0.709328
-12.0033	0.0185282	0.709685
-11.9721	0.0181736	0.710042
-11.941	0.0176351	0.710395
-11.9098	0.0180717	0.71075
-11.8787	0.0188911	0.711102
-11.8475	0.019285	0.711449
-11.8164	0.0197163	0.711791
-11.7853	0.0190145	0.712124
-11.7541	0.0185417	0.712468
-11.723	0.0188679	0.712833
-11.6919	0.0192935	0.713207
-11.6608	0.0191816	0.71358
-11.6297	0.018334	0.713956
-11.5986	0.018609	0.714341
-11.5674	0.0187586	0.714729
-11.5363	0.0188451	0.715109
-11.5052	0.0186561	0.715479
-11.4741	0.0185573	0.715844
-11.443	0.0184776	0.716209
-11.412	0.0193311	0.716582
-11.3809	0.0197465	0.716957
-11.3498	0.0197016	0.717328
-11.3187	0.0198647	0.717696
-11.2876	0.0201085	0.718066
-11.2565	0.0199131	0.718435
-11.2255	0.0193121	0.7188
-11.1944	0.0193607	0.719158
-11.1633	0.0202911	0.719529
-11.1323	0.0205194	0.719909
-11.1012	0.0204934	0.720284
-11.0702	0.01971	0.720667
-11.0391	0.0198585	0.721062
-11.0081	0.019581	0.721453
-10.977	0.0195061	0.721839
-10.946	0.0194192	0.722234
-10.9149	0.0192311	0.722632
-10.8839	0.0194465	0.723027
-10.8529	0.0201162	0.723413
-10.8219	0.0201046	0.723794
-10.7908	0.0197803	0.724178
-10.7598	0.0194097	0.724572
-10.7288	0.0201233	0.72497
-10.6978	0.0200955	0.72537
-10.6668	0.0200817	0.725777
-10.6358	0.0197798	0.726186
-10.6047	0.0197378	0.726593
-10.5737	0.0199154	0.726996
-10.5427	0.0195883	0.727394
-10.5117	0.0197879	0.727794
-10.4808	0.020127	0.728205
-10.4498	0.0199857	0.728599
-10.4188	0.0194205	0.728982
-10.3878	0.0189791	0.729373
-10.3568	0.0192671	0.729779
-10.3258	0.0192992	0.73019
-10.2949	0.0197285	0.73061
-10.2639	0.020156	0.731041
-10.2329	0.0196526	0.731466
-10.202	0.019138	0.73189
-10.171	0.0200539	0.732314
-10.14	0.0201842	0.732741
-10.1091	0.0196627	0.733165
-10.0781	0.019014	0.733596
-10.0472	0.0195326	0.734027
-10.0162	0.0198809	0.734452
-9.98527	0.0199741	0.734872
-9.95433	0.019812	0.735289
-9.92339	0.0197438	0.735712
-9.89245	0.0190241	0.736142
-9.86152	0.0200033	0.73657
-9.83059	0.0210243	0.737004
-9.79966	0.0210881	0.737453
-9.76874	0.020072	0.737909
-9.73782	0.0195525	0.738359
-9.7069	0.0203074	0.738807
-9.67598	0.0208574	0.739267
-9.64507	0.020193	0.73973
-9.61416	0.0198003	0.740182
-9.58325	0.0199069	0.740638
-9.55235	0.019562	0.74109
-9.52144	0.0197188	0.741544
-9.49055	0.0202284	0.741995
-9.45965	0.019943	0.742444
-9.42876	0.0196531	0.742891
-9.39786	0.0209542	0.743324
-9.36698	0.0214028	0.743756
-9.33609	0.021025	0.744195
-9.30521	0.0198524	0.744625
-9.27433	0.0203133	0.745059
-9.24345	0.0210391	0.745501
-9.21258	0.0212449	0.745954
-9.18171	0.0214713	0.746419
-9.15084	0.0213005	0.746881
-9.11997	0.0208389	0.747363
-9.08911	0.0206839	0.747864
-9.05824	0.0215282	0.748362
-9.02739	0.0224536	0.748875
-8.99653	0.0221495	0.749401
-8.96568	0.0213849	0.749929
-8.93483	0.0206025	0.75046
-8.90398	0.0205376	0.750986
-8.87313	0.0208282	0.751517
-8.84229	0.0204426	0.752049
-8.81145	0.0213844	0.752592
-8.78061	0.0217711	0.753131
-8.74978	0.0222964	0.753653
-8.71895	0.0224881	0.754177
-8.68812	0.0215182	0.754707
-8.65729	0.0205138	0.755233
-8.62646	0.022016	0.755747
-8.59564	0.0228046	0.756252
-8.56482	0.0220269	0.756748
-8.534	0.0214716	0.757241
-8.50319	0.021448	0.75772
-8.47238	0.0223421	0.758196
-8.44157	0.0222945	0.75867
-8.41076	0.0220223	0.759136
-8.37996	0.0217565	0.759593
-8.34915	0.0231411	0.76004
-8.31835	0.023498	0.760489
-8.28756	0.0228973	0.760937
-8.25676	0.0218249	0.76137
-8.22597	0.0224867	0.761792
-8.19518	0.0233478	0.762207
-8.16439	0.0230934	0.762615
-8.1336	0.022638	0.763012
-8.10282	0.0225172	0.763399
-8.07204	0.0226318	0.763782
-8.04126	0.0219805	0.764157
-8.01048	0.0218412	0.764528
-7.97971	0.0226011	0.764888
-7.94894	0.0226675	0.765243
-7.91817	0.022598	0.765593
-7.8874	0.0221325	0.765937
-7.85664	0.0220888	0.766279
-7.82587	0.0224715	0.766611
-7.79511	0.0222297	0.766937
-7.76436	0.0218917	0.767257
-7.7336	0.0226615	0.767571
-7.70285	0.0227733	0.767888
-7.6721	0.0230211	0.768201
-7.64135	0.0226871	0.768512
-7.6106	0.023171	0.768821
-7.57986	0.0234152	0.769122
-7.54911	0.0237166	0.769419
-7.51837	0.0241082	0.769715
-7.48763	0.0243915	0.770009
-7.4569	0.0243558	0.770297
-7.42616	0.0243651	0.77058
-7.39543	0.0243664	0.770859
-7.3647	0.0238357	0.771132
-7.33398	0.0231156	0.771403
-7.30325	0.0230668	0.771673
-7.27253	0.0243927	0.771939
-7.24181	0.0246395	0.772202
-7.21109	0.023442	0.772464
-7.18037	0.0230477	0.772724
-7.14966	0.0245124	0.772982
-7.11894	0.0250388	0.773237
-7.08823	0.024396	0.773491
-7.05753	0.024017	0.773742
-7.02682	0.0243564	0.77399
-6.99611	0.0249772	0.774235
-6.96541	0.0244988	0.774479
-6.93471	0.0241701	0.774722
-6.90401	0.023922	0.774961
-6.87332	0.0246887	0.775199
-6.84262	0.0249061	0.775434
-6.81193	0.0246081	0.775668
-6.78124	0.0242857	0.775899
-6.75055	0.0234572	0.776127
-6.71986	0.0238682	0.776353
-6.68918	0.0248308	0.776578
-6.6585	0.0252654	0.776803
-6.62782	0.0250329	0.777024
-6.59714	0.0240912	0.777243
-6.56646	0.0236801	0.77746
-6.53578	0.0249693	0.777676
-6.50511	0.0250944	0.777889
-6.47444	0.0249776	0.7781
-6.44377	0.0241632	0.77831
-6.4131	0.0246032	0.778516
-6.38244	0.0253925	0.778721
-6.35177	0.0256467	0.778923
-6.32111	0.0256509	0.779125
-6.29045	0.025527	0.779327
-6.25979	0.0263811	0.779526
-6.22913	0.0259775	0.779726
-6.19848	0.0256487	0.779926
-6.16783	0.0246822	0.780122
-6.13718	0.0254995	0.780317
-6.10653	0.0259411	0.780512
-6.07588	0.0261809	0.780705
-6.04523	0.0261773	0.780897
-6.01459	0.0261945	0.781089
-5.98394	0.0258496	0.78128
-5.9533	0.0260608	0.781469
-5.92266	0.0265171	0.781656
-5.89203	0.0272054	0.781843
-5.86139	0.0269439	0.782026
-5.83076	0.026645	0.782208
-5.80012	0.027204	0.782388
-5.76949	0.0275092	0.782566
-5.73886	0.027663	0.782743
-5.70824	0.0282887	0.78292
-5.67761	0.0292057	0.783095
-5.64699	0.0292282	0.783269
-5.61636	0.0279575	0.783441
-5.58574	0.0272098	0.783611
-5.55512	0.0289275	0.783779
-5.52451	0.0299216	0.783947
-5.49389	0.0295635	0.784113
-5.46327	0.0288757	0.784278
-5.43266	0.0267658	0.784441
-5.40205	0.0278756	0.784604
-5.37144	0.0284241	0.784762
-5.34083	0.0283878	0.78492
-5.31022	0.0274524	0.785076
-5.27962	0.028183	0.785231
-5.24901	0.0289706	0.785385
-5.21841	0.0295368	0.785537
-5.18781	0.0291588	0.785688
-5.15721	0.0291522	0.785839
-5.12661	0.0288632	0.785988
-5.09602	0.0289683	0.786136
-5.06542	0.0291199	0.786282
-5.03483	0.028796	0.786425
-5.00424	0.0297014	0.78657
-4.97365	0.0301463	0.786712
-4.94306	0.0307508	0.786852
-4.91247	0.029677	0.78699
-4.88188	0.0289312	0.787126
-4.8513	0.0292442	0.787261
-4.82071	0.0301294	0.787392
-4.79013	0.0303606	0.787522
-4.75955	0.0306573	0.78765
-4.72897	0.0308041	0.787779
-4.69839	0.0300543	0.787909
-4.66781	0.0299124	0.788037
-4.63724	0.0303664	0.788163
-4.60667	0.030578	0.788286
-4.57609	0.0302853	0.788408
-4.54552	0.0301127	0.788527
-4.51495	0.0308595	0.788643
-4.48438	0.0314829	0.78876
-4.45381	0.0312568	0.788875
-4.42325	0.0317855	0.78899
-4.39268	0.0326545	0.789104
-4.36212	0.0329754	0.789216
-4.33155	0.0328082	0.789326
-4.30099	0.0321873	0.789432
-4.27043	0.0332858	0.789537
-4.23987	0.0348481	0.789642
-4.20932	0.0351645	0.789748
-4.17876	0.0338528	0.789855
-4.1482	0.0337696	0.789959
-4.11765	0.0349065	0.79006
-4.0871	0.036125	0.790158
-4.05654	0.0354937	0.790251
-4.02599	0.0348446	0.790347
-3.99544	0.0341087	0.790444
-3.9649	0.0343728	0.790539
-3.93435	0.0353339	0.790632
-3.9038	0.0350644	0.790724
-3.87326	0.0340931	0.790815
-3.84271	0.0339552	0.790904
-3.81217	0.035396	0.790992
-3.78163	0.0361323	0.791078
-3.75109	0.0360499	0.791163
-3.72055	0.0366262	0.791246
-3.69001	0.0379565	0.791327
-3.65947	0.0378289	0.791406
-3.62893	0.0370913	0.791485
-3.5984	0.0363679	0.791562
-3.56786	0.0367354	0.791637
-3.53733	0.0368357	0.79171
-3.5068	0.0368164	0.791782
-3.47627	0.0363654	0.791854
-3.44574	0.0375183	0.791926
-3.41521	0.0380591	0.791997
-3.38468	0.0376481	0.792066
-3.35415	0.0376989	0.792134
-3.32362	0.0394617	0.792203
-3.2931	0.0404963	0.792272
-3.26257	0.039898	0.792339
-3.23205	0.0386694	0.792405
-3.20153	0.0389251	0.792471
-3.171	0.04016	0.792537
-3.14048	0.0403787	0.792601
-3.10996	0.0403331	0.792664
-3.07944	0.0397704	0.792725
-3.04892	0.0409209	0.792785
-3.01841	0.0423155	0.792845
-2.98789	0.0428898	0.792904
-2.95737	0.0424622	0.792962
-2.92686	0.0415444	0.793019
-2.89634	0.0426674	0.793076
-2.86583	0.0442639	0.793132
-2.83532	0.0451189	0.793185
-2.80481	0.0442066	0.793238
-2.7743	0.0438503	0.793291
-2.74379	0.0458073	0.793345
-2.71328	0.0469557	0.793396
-2.68277	0.0467465	0.793447
-2.65226	0.0460704	0.793499
-2.62175	0.046065	0.79355
-2.59125	0.0468441	0.7936
-2.56074	0.0467194	0.793648
-2.53024	0.0458094	0.793696
-2.49973	0.0466736	0.793744
-2.46923	0.0477984	0.79379
-2.43872	0.0476429	0.793836
-2.40822	0.0468636	0.793883
-2.37772	0.0474085	0.79393
-2.34722	0.0493054	0.793976
-2.31672	0.0497417	0.794021
-2.28622	0.0485497	0.794066
-2.25572	0.0482307	0.794109
-2.22522	0.050381	0.79415
-2.19473	0.051969	0.79419
-2.16423	0.0516368	0.794229
-2.13373	0.051765	0.794267
-2.10324	0.0522927	0.794307
-2.07274	0.0532	0.794347
-2.04225	0.0533793	0.794384
-2.01175	0.0542302	0.794419
-1.98126	0.0562505	0.794452
-1.95077	0.056382	0.794485
-1.92028	0.0564968	0.794519
-1.88978	0.056707	0.794553
-1.85929	0.0584453	0.794586
-1.8288	0.0595062	0.794619
-1.79831	0.0576177	0.794652
-1.76782	0.0567331	0.794682
-1.73733	0.0578913	0.794713
-1.70684	0.0607376	0.794742
-1.67636	0.0612369	0.79477
-1.64587	0.0616408	0.794799
-1.61538	0.0623126	0.794828
-1.58489	0.0633594	0.794855
-1.55441	0.0655921	0.794882
-1.52392	0.066378	0.794908
-1.49344	0.0658287	0.794934
-1.46295	0.0659629	0.794959
-1.43247	0.0659844	0.794985
-1.40198	0.0670516	0.795009
-1.3715	0.0696637	0.795033
-1.34102	0.0700028	0.795056
-1.31053	0.0703135	0.795079
-1.28005	0.0730783	0.795102
-1.24957	0.0751488	0.795126
-1.21909	0.0752695	0.795149
-1.1886	0.075058	0.795173
-1.15812	0.077444	0.795195
-1.12764	0.0794921	0.795216
-1.09716	0.0806255	0.795238
-1.06668	0.0798372	0.79526
-1.0362	0.0812879	0.795285
-1.00572	0.0869608	0.79531
-0.975243	0.0887818	0.795332
-0.944763	0.0869842	0.795354
-0.914285	0.0868984	0.795373
-0.883806	0.0932853	0.795391
-0.853328	0.0977203	0.79541
-0.822849	0.0957029	0.795428
-0.792372	0.0953851	0.795445
-0.761894	0.103123	0.795461
-0.731416	0.109226	0.795476
-0.700939	0.109085	0.795491
-0.670462	0.107033	0.795506
-0.639985	0.113374	0.79552
-0.609509	0.12232	0.795533
-0.579032	0.124936	0.795545
-0.548556	0.119785	0.795557
-0.51808	0.124875	0.79557
-0.487604	0.14081	0.795583
-0.457128	0.14839	0.795594
-0.426652	0.143593	0.795604
-0.396176	0.147143	0.795612
-0.365701	0.171425	0.795621
-0.335225	0.189916	0.79563
-0.30475	0.187004	0.795638
-0.274275	0.177939	0.795645
-0.2438	0.212818	0.795653
-0.213324	0.259505	0.795659
-0.182849	0.277463	0.795664
-0.152374	0.260446	0.795669
-0.1219	0.299318	0.795672
-0.0914246	0.46442	0.795675
-0.0609497	0.640749	0.795679
-0.0304749	0.837182	0.795683
0	0.858024	0.795684
0.0304749	0.837182	0.795683
0.0609497	0.640748	0.795679
0.0914246	0.46442	0.795675
0.1219	0.299318	0.795672
0.152374	0.260446	0.795669
0.182849	0.277463	0.795664
0.213324	0.259505	0.795659
0.2438	0.212818	0.795653
0.274275	0.177939	0.795645
0.30475	0.187004	0.795638
0.335225	0.189916	0.79563
0.365701	0.171425	0.795621
0.396176	0.147143	0.795612
0.426652	0.143593	0.795604
0.457128	0.14839	0.795594
0.487604	0.14081	0.795583
0.51808	0.124875	0.79557
0.548556	0.119785	0.795557
0.579032	0.124936	0.795545
0.609509	0.12232	0.795533
0.639985	0.113374	0.79552
0.670462	0.107033	0.795506
0.700939	0.109085	0.795491
0.731416	0.109226	0.795476
0.761894	0.103123	0.795461
0.792372	0.0953851	0.795445
0.822849	0.0957029	0.795428
0.853328	0.0977203	0.79541
0.883806	0.0932853	0.795391
0.914285	0.0868984	0.795373
0.944763	0.0869842	0.795354
0.975243	0.0887818	0.795332
1.00572	0.0869608	0.79531
1.0362	0.0812878	0.795285
1.06668	0.0798372	0.79526
1.09716	0.0806255	0.795238
1.12764	0.0794921	0.795216
1.15812	0.077444	0.795195
1.1886	0.075058	0.795173
1.21909	0.0752695	0.795149
1.24957	0.0751488	0.795126
1.28005	0.0730784	0.795102
1.31053	0.0703135	0.795079
1.34102	0.0700028	0.795056
1.3715	0.0696637	0.795033
1.40198	0.0670516	0.795009
1.43247	0.0659844	0.794985
1.46295	0.0659629	0.794959
1.49344	0.0658287	0.794934
1.52392	0.066378	0.794908
1.55441	0.0655921	0.794882
1.58489	0.0633594	0.794855
1.61538	0.0623126	0.794828
1.64587	0.0616408	0.794799
1.67636	0.0612369	0.79477
1.70684	0.0607376	0.794742
1.73733	0.0578913	0.794713
1.76782	0.0567331	0.794682
1.79831	0.0576177	0.794652
1.8288	0.0595062	0.794619
1.85929	0.0584453	0.794586
1.88978	0.056707	0.794553
1.92028	0.0564968	0.794519
1.95077	0.056382	0.794485
1.98126	0.0562506	0.794452
2.01175	0.0542302	0.794419
2.04225	0.0533793	0.794384
2.07274	0.0532	0.794347
2.10324	0.0522927	0.794307
2.13373	0.051765	0.794267
2.16423	0.0516368	0.794229
2.19473	0.051969	0.79419
2.22522	0.050381	0.79415
2.25572	0.0482307	0.794109
2.28622	0.0485497	0.794066
2.31672	0.0497417	0.794021
2.34722	0.0493054	0.793976
2.37772	0.0474085	0.79393
2.40822	0.0468636	0.793883
2.43872	0.0476429	0.793836
2.46923	0.0477984	0.79379
2.49973	0.0466736	0.793744
2.53024	0.0458094	0.793696
2.56074	0.0467194	0.793648
2.59125	0.0468441	0.7936
2.62175	0.046065	0.79355
2.65226	0.0460704	0.793499
2.68277	0.0467465	0.793447
2.71328	0.0469557	0.793396
2.74379	0.0458073	0.793345
2.7743	0.0438503	0.793291
2.80481	0.0442066	0.793238
2.83532	0.0451189	0.793185
2.86583	0.0442639	0.793132
2.89634	0.0426674	0.793076
2.92686	0.0415444	0.793019
2.95737	0.0424622	0.792962
2.98789	0.0428898	0.792904
3.01841	0.0423155	0.792845
3.04892	0.0409209	0.792785
3.07944	0.0397704	0.792725
3.10996	0.0403331	0.792664
3.14048	0.0403787	0.792601
3.171	0.04016	0.792537
3.20153	0.0389251	0.792471
3.23205	0.0386694	0.792405
3.26257	0.039898	0.792339
3.2931	0.0404963	0.792272
3.32362	0.0394617	0.792203
3.35415	0.0376989	0.792134
3.38468	0.0376481	0.792066
3.41521	0.0380591	0.791997
3.44574	0.0375183	0.791926
3.47627	0.0363654	0.791854
3.5068	0.0368164	0.791782
3.53733	0.0368357	0.79171
3.56786	0.0367354	0.791637
3.5984	0.0363679	0.791562
[truncated: 1,762 more rows]

## Sheet: fig5d
theta_in (degree)	Strehl ratio	Transmission efficiency
-89.4091	0.0177102	0.41866
-88.04	0.0189386	0.419425
-87.2917	0.0188084	0.419967
-86.7093	0.0168033	0.420457
-86.2154	0.0173515	0.420899
-85.7789	0.016956	0.421326
-85.3833	0.0174587	0.42175
-85.019	0.0179328	0.42216
-84.6796	0.0174253	0.422558
-84.3605	0.0172999	0.422949
-84.0584	0.0170009	0.423315
-83.7709	0.0167041	0.423689
-83.4961	0.0171902	0.42407
-83.2324	0.0171727	0.424422
-82.9785	0.0173615	0.424771
-82.7335	0.0180092	0.425108
-82.4964	0.0180762	0.425434
-82.2665	0.0184763	0.425757
-82.0433	0.0183612	0.426068
-81.826	0.0186522	0.426384
-81.6144	0.0186573	0.426712
-81.408	0.0181359	0.427027
-81.2063	0.0179516	0.427328
-81.0092	0.0184794	0.427608
-80.8162	0.0184573	0.427884
-80.6272	0.0178081	0.428181
-80.4419	0.0185287	0.428477
-80.2601	0.0181646	0.428766
-80.0816	0.0172433	0.429057
-79.9062	0.0189876	0.429336
-79.7338	0.019992	0.429598
-79.5641	0.0197145	0.429841
-79.3972	0.0193069	0.430078
-79.2329	0.0191612	0.430346
-79.0709	0.0192578	0.430597
-78.9113	0.01907	0.430836
-78.754	0.0195474	0.431066
-78.5988	0.0196587	0.431303
-78.4456	0.0192953	0.431551
-78.2945	0.020459	0.43179
-78.1452	0.0196672	0.432021
-77.9978	0.0194216	0.432255
-77.8521	0.0195386	0.432484
-77.7081	0.01941	0.432695
-77.5658	0.0207493	0.432913
-77.425	0.0207676	0.433125
-77.2858	0.0194792	0.433354
-77.1481	0.0209233	0.43359
-77.0118	0.0204806	0.433812
-76.8769	0.0195525	0.43404
-76.7433	0.019897	0.434272
-76.6111	0.0208242	0.434503
-76.4801	0.0199522	0.434725
-76.3503	0.0204817	0.434943
-76.2218	0.0203254	0.435149
-76.0944	0.0201749	0.43534
-75.9682	0.0208363	0.435543
-75.843	0.0201552	0.435755
-75.719	0.0209125	0.435972
-75.5959	0.0208176	0.436195
-75.4739	0.0210582	0.436417
-75.3529	0.0213928	0.43664
-75.2329	0.0208315	0.436863
-75.1138	0.0201242	0.43708
-74.9956	0.020451	0.437298
-74.8784	0.02148	0.437511
-74.762	0.0215016	0.437716
-74.6465	0.0209884	0.437925
-74.5318	0.0216285	0.43813
-74.4179	0.0237792	0.438328
-74.3049	0.0242099	0.438544
-74.1926	0.023075	0.438768
-74.0811	0.0236967	0.438981
-73.9704	0.0225971	0.439204
-73.8604	0.0219002	0.439438
-73.7511	0.0225423	0.439673
-73.6426	0.023443	0.439897
-73.5347	0.022755	0.440126
-73.4275	0.021741	0.440358
-73.321	0.023003	0.440593
-73.2151	0.0228708	0.440829
-73.1099	0.0242927	0.441071
-73.0054	0.0243064	0.441311
-72.9014	0.0224221	0.441559
-72.7981	0.0229941	0.441807
-72.6953	0.0220494	0.442063
-72.5931	0.0226307	0.442306
-72.4916	0.02253	0.44254
-72.3906	0.0218986	0.442789
-72.2901	0.0224389	0.443047
-72.1902	0.0223583	0.443297
-72.0908	0.0221224	0.443554
-71.992	0.0227296	0.443824
-71.8937	0.0237476	0.444089
-71.7959	0.0232904	0.444346
-71.6986	0.0234066	0.444591
-71.6018	0.0235932	0.444836
-71.5054	0.023297	0.445077
-71.4096	0.0226292	0.445316
-71.3143	0.0233017	0.445542
-71.2194	0.0238511	0.445769
-71.1249	0.0238635	0.446005
-71.031	0.023567	0.446258
-70.9374	0.0231315	0.44653
-70.8443	0.0242201	0.446816
-70.7517	0.0241312	0.447093
-70.6595	0.0246012	0.447369
-70.5676	0.0250088	0.447635
-70.4763	0.0237208	0.447916
-70.3853	0.0234687	0.448208
-70.2947	0.0235275	0.448491
-70.2045	0.0240054	0.448776
-70.1147	0.0234567	0.449056
-70.0253	0.0241418	0.449341
-69.9363	0.0249265	0.449624
-69.8476	0.0244176	0.449887
-69.7594	0.0259783	0.450154
-69.6715	0.0256952	0.450443
-69.5839	0.0260262	0.45074
-69.4967	0.0270325	0.451031
-69.4099	0.0255185	0.451311
-69.3234	0.0270312	0.451579
-69.2373	0.0268144	0.451846
-69.1515	0.0263271	0.452111
-69.066	0.0266844	0.452382
-68.9809	0.0255071	0.452649
-68.8961	0.0258294	0.452902
-68.8116	0.0262485	0.453157
-68.7275	0.0261597	0.453438
-68.6436	0.0277354	0.453729
-68.5601	0.0284055	0.454031
-68.4769	0.0269572	0.454337
-68.394	0.0278376	0.454635
-68.3114	0.0275993	0.454927
-68.2291	0.0266884	0.455231
-68.147	0.0265169	0.455538
-68.0653	0.0264938	0.455844
-67.9839	0.0263182	0.456149
-67.9027	0.02699	0.456444
-67.8218	0.0274664	0.45673
-67.7413	0.0269472	0.457018
-67.6609	0.0268982	0.457307
-67.5809	0.0266096	0.457589
-67.5011	0.0275889	0.457865
-67.4216	0.0270609	0.458139
-67.3424	0.0277508	0.458429
-67.2634	0.0276896	0.458722
-67.1847	0.0279447	0.459007
-67.1062	0.0275668	0.459294
-67.028	0.0279593	0.459584
-66.95	0.0274325	0.459865
-66.8723	0.0282744	0.460128
-66.7949	0.0275275	0.460378
-66.7176	0.0286681	0.460632
-66.6407	0.0278109	0.460911
-66.5639	0.0302633	0.461209
-66.4874	0.0300573	0.461496
-66.4111	0.0288937	0.461776
-66.3351	0.0297937	0.462056
-66.2593	0.0287171	0.462339
-66.1837	0.0306729	0.462623
-66.1084	0.0310041	0.462908
-66.0332	0.0305236	0.463186
-65.9583	0.0297118	0.463459
-65.8836	0.0288036	0.463745
-65.8091	0.0285083	0.464032
-65.7349	0.0289911	0.464307
-65.6608	0.0297279	0.464582
-65.587	0.0294881	0.464865
-65.5134	0.0292618	0.465142
-65.4399	0.030852	0.465427
-65.3667	0.031831	0.46572
-65.2937	0.03074	0.466013
-65.2209	0.0316893	0.466302
-65.1483	0.0312277	0.466583
-65.0759	0.0294184	0.466864
-65.0037	0.0299994	0.467137
-64.9316	0.029988	0.467419
-64.8598	0.0308318	0.467697
-64.7882	0.0297958	0.467958
-64.7167	0.0289856	0.468219
-64.6455	0.0290361	0.468476
-64.5744	0.0291868	0.468713
-64.5035	0.029604	0.468968
-64.4328	0.0292238	0.469229
-64.3623	0.0314109	0.469485
-64.2919	0.0321198	0.469748
-64.2218	0.0314147	0.470015
-64.1518	0.0320538	0.47027
-64.082	0.0320407	0.470533
-64.0123	0.030438	0.470802
-63.9429	0.0315575	0.471058
-63.8736	0.0313585	0.471307
-63.8045	0.0311405	0.471551
-63.7355	0.0310952	0.471784
-63.6667	0.0327957	0.47202
-63.5981	0.0326851	0.472256
-63.5297	0.0321917	0.472494
-63.4614	0.0326998	0.472733
-63.3932	0.032763	0.472971
-63.3253	0.0339948	0.473206
-63.2575	0.0338313	0.473441
-63.1898	0.0325635	0.47367
-63.1223	0.0327827	0.473874
-63.055	0.0324589	0.474109
-62.9878	0.0320685	0.474361
-62.9208	0.0339854	0.4746
-62.8539	0.0353441	0.474848
-62.7872	0.0366369	0.475098
-62.7207	0.0361729	0.475333
-62.6542	0.0358034	0.475573
-62.588	0.0363345	0.47582
-62.5218	0.0351985	0.476068
-62.4559	0.036362	0.476306
-62.39	0.0352935	0.476564
-62.3244	0.0352628	0.476814
-62.2588	0.0346371	0.477055
-62.1934	0.033588	0.477286
-62.1282	0.0332464	0.47751
-62.063	0.0345897	0.477742
-61.9981	0.0347398	0.477971
-61.9332	0.0358998	0.478211
-61.8685	0.0351369	0.478456
-61.804	0.0340026	0.478703
-61.7395	0.0340261	0.478946
-61.6752	0.0355263	0.479179
-61.6111	0.0351847	0.479402
-61.547	0.0357935	0.479612
-61.4831	0.0359319	0.479841
-61.4194	0.0366317	0.480088
-61.3557	0.0365742	0.480313
-61.2922	0.0351782	0.480554
-61.2288	0.0364103	0.480814
-61.1656	0.0364381	0.481065
-61.1025	0.0373218	0.481304
-61.0395	0.0348406	0.481538
-60.9766	0.0364481	0.481782
-60.9138	0.0365446	0.482011
-60.8512	0.0389744	0.482231
-60.7887	0.0379386	0.482456
-60.7263	0.0394072	0.482677
-60.6641	0.0384743	0.482882
-60.6019	0.0418686	0.483091
-60.5399	0.0414017	0.483327
-60.478	0.0373458	0.48357
-60.4162	0.0400772	0.483813
-60.3545	0.0372946	0.484077
-60.293	0.038494	0.484334
-60.2315	0.0384186	0.484574
-60.1702	0.0363329	0.484823
-60.109	0.0358968	0.485066
-60.0479	0.0378628	0.485299
-59.9869	0.0381599	0.485512
-59.9261	0.038205	0.485736
-59.8653	0.0393962	0.48598
-59.8047	0.0382683	0.48622
-59.7441	0.040116	0.486456
-59.6837	0.0399025	0.486695
-59.6234	0.0404819	0.48693
-59.5632	0.0409462	0.487167
-59.5031	0.0381207	0.487401
-59.4431	0.0389367	0.487625
-59.3832	0.037995	0.487851
-59.3234	0.0396502	0.488064
-59.2637	0.0386549	0.488252
-59.2041	0.0403034	0.48846
-59.1447	0.0413572	0.48868
-59.0853	0.0388995	0.488903
-59.026	0.0417471	0.489132
-58.9669	0.0417841	0.489365
-58.9078	0.0392819	0.4896
-58.8488	0.0419364	0.48983
-58.79	0.0405574	0.490059
-58.7312	0.0409648	0.490291
-58.6726	0.0423235	0.490519
-58.614	0.0403687	0.490747
-58.5555	0.0400423	0.49097
-58.4972	0.0405833	0.491173
-58.4389	0.0401621	0.491376
-58.3807	0.0414408	0.491608
-58.3226	0.0397309	0.491842
-58.2646	0.0420265	0.492077
-58.2068	0.0414409	0.492316
-58.149	0.0408025	0.492539
-58.0913	0.0428311	0.492751
-58.0336	0.0416098	0.492949
-57.9761	0.04298	0.493152
-57.9187	0.0454688	0.49337
-57.8614	0.0442284	0.493605
-57.8041	0.0430533	0.493844
-57.747	0.0453106	0.494079
-57.6899	0.0433194	0.494306
-57.6329	0.0423107	0.494529
-57.5761	0.0434147	0.494744
-57.5193	0.0428943	0.494973
-57.4626	0.0422256	0.495201
-57.406	0.0421573	0.495437
-57.3494	0.0404006	0.495674
-57.293	0.0416224	0.495912
-57.2366	0.0408897	0.496151
-57.1804	0.0423608	0.496395
-57.1242	0.0427623	0.49663
-57.0681	0.0423296	0.49685
-57.0121	0.0441126	0.497059
-56.9561	0.0447333	0.497253
-56.9003	0.0429748	0.497448
-56.8445	0.0411594	0.497647
-56.7888	0.0422065	0.497843
-56.7332	0.0410551	0.498039
-56.6777	0.0425961	0.498234
-56.6223	0.0409214	0.498435
-56.5669	0.0434627	0.498643
-56.5117	0.0442303	0.498834
-56.4565	0.0424691	0.499012
-56.4014	0.0431081	0.499196
-56.3463	0.0445409	0.499383
-56.2914	0.043223	0.499568
-56.2365	0.0459469	0.499748
-56.1817	0.0470223	0.499941
-56.127	0.0439099	0.500147
-56.0724	0.0462857	0.500346
-56.0178	0.0475179	0.500544
-55.9633	0.0441682	0.500748
-55.9089	0.0435298	0.500956
-55.8546	0.0433302	0.501152
-55.8003	0.0423077	0.501343
-55.7461	0.0424722	0.501526
-55.692	0.0439979	0.501701
-55.638	0.0443189	0.501894
-55.584	0.042656	0.502105
-55.5302	0.0438092	0.502309
-55.4764	0.0427278	0.502505
-55.4226	0.044073	0.502697
-55.369	0.0426631	0.502876
-55.3154	0.0444155	0.503048
-55.2618	0.0434647	0.503207
-55.2084	0.0458302	0.503366
-55.155	0.0474348	0.503529
-55.1017	0.045288	0.503691
-55.0485	0.0446998	0.503847
-54.9953	0.0461302	0.503999
-54.9422	0.04549	0.504159
-54.8892	0.0432822	0.504333
-54.8363	0.0424252	0.504484
-54.7834	0.0425823	0.504637
-54.7306	0.0444007	0.504791
-54.6778	0.0454812	0.504935
-54.6252	0.0454178	0.50507
-54.5726	0.0462812	0.505213
-54.52	0.0466468	0.505337
-54.4675	0.0456265	0.505441
-54.4151	0.0475884	0.505555
-54.3628	0.046692	0.505683
-54.3105	0.0473575	0.505796
-54.2583	0.0489316	0.505902
-54.2062	0.0465434	0.506003
-54.1541	0.0451911	0.506106
-54.1021	0.0455377	0.506215
-54.0502	0.043507	0.506337
-53.9983	0.0436158	0.506448
-53.9465	0.0445729	0.506548
-53.8947	0.0439927	0.506658
-53.8431	0.0442773	0.506759
-53.7914	0.0448639	0.506857
-53.7399	0.0450179	0.506954
-53.6884	0.0468531	0.507057
-53.6369	0.0463582	0.507162
-53.5856	0.0454163	0.507252
-53.5343	0.047156	0.507347
-53.483	0.0465463	0.507426
-53.4318	0.0462172	0.507507
-53.3807	0.0466235	0.507589
-53.3297	0.044821	0.507652
-53.2787	0.0442274	0.507718
-53.2277	0.0454297	0.507775
-53.1769	0.0465372	0.507833
-53.126	0.0451922	0.507898
-53.0753	0.0450116	0.507957
-53.0246	0.0471297	0.508008
-52.9739	0.0499392	0.508055
-52.9234	0.0497883	0.508104
-52.8729	0.0465997	0.508147
-52.8224	0.0481598	0.50819
-52.772	0.0480453	0.508222
-52.7216	0.0474285	0.508266
-52.6714	0.0467464	0.508314
-52.6211	0.0481913	0.50837
-52.571	0.048547	0.508452
-52.5208	0.0485588	0.508535
-52.4708	0.0497422	0.508605
-52.4208	0.0500092	0.50867
-52.3709	0.0497453	0.508741
-52.321	0.0491089	0.508812
-52.2711	0.0489263	0.50889
-52.2214	0.0463031	0.508982
-52.1716	0.0482508	0.509077
-52.122	0.0484635	0.50917
-52.0724	0.0456123	0.50926
-52.0228	0.0470402	0.509383
-51.9733	0.0468375	0.509513
-51.9239	0.0467631	0.509638
-51.8745	0.0469426	0.509775
-51.8252	0.0487077	0.509922
-51.7759	0.0500167	0.510066
-51.7267	0.0501763	0.510223
-51.6775	0.0489936	0.510398
-51.6284	0.0482791	0.510574
-51.5793	0.0493239	0.510762
-51.5303	0.049064	0.510964
-51.4813	0.0483742	0.511166
-51.4324	0.0477916	0.511397
-51.3836	0.0463716	0.51166
-51.3348	0.0465929	0.511944
-51.286	0.0462714	0.512238
-51.2373	0.046215	0.512561
-51.1887	0.0472803	0.512899
-51.1401	0.0470388	0.513272
-51.0915	0.0470001	0.513689
-51.043	0.0489369	0.514117
-50.9946	0.0502022	0.514583
-50.9462	0.0510126	0.515101
-50.8978	0.0521101	0.515666
-50.8495	0.0519203	0.516255
-50.8013	0.0518954	0.516877
-50.7531	0.0530203	0.517523
-50.705	0.0520826	0.51821
-50.6569	0.050892	0.518932
-50.6088	0.0499888	0.519692
-50.5608	0.049261	0.520489
-50.5129	0.0488605	0.521317
-50.465	0.0484578	0.522172
-50.4171	0.0496416	0.523056
-50.3693	0.0481893	0.523997
-50.3216	0.0482447	0.524986
-50.2739	0.0491646	0.526008
-50.2262	0.0480732	0.527063
-50.1786	0.0493874	0.528138
-50.131	0.0489669	0.529236
-50.0835	0.0478172	0.530378
-50.036	0.0493289	0.531549
-49.9886	0.0504425	0.532742
-49.9412	0.0509385	0.53397
-49.8939	0.0501912	0.535219
-49.8466	0.0505759	0.53648
-49.7994	0.0510419	0.537771
-49.7522	0.0491897	0.539068
-49.7051	0.0466016	0.540373
-49.658	0.046198	0.541702
-49.6109	0.0466419	0.543065
-49.5639	0.046675	0.544426
-49.5169	0.0463145	0.545794
-49.47	0.0466708	0.547189
-49.4231	0.0476805	0.548612
-49.3763	0.0495533	0.550042
-49.3295	0.049498	0.551475
-49.2828	0.0490361	0.552912
-49.2361	0.0486984	0.55434
-49.1894	0.0479529	0.555765
-49.1428	0.0483424	0.557193
-49.0963	0.0494551	0.558601
-49.0498	0.0497615	0.559987
-49.0033	0.0485632	0.561351
-48.9568	0.048495	0.562689
-48.9105	0.0491838	0.564006
-48.8641	0.0505295	0.565297
-48.8178	0.0508379	0.56658
-48.7715	0.0491479	0.567849
-48.7253	0.0481728	0.569093
-48.6791	0.0488851	0.570301
-48.633	0.048886	0.571495
-48.5869	0.0482559	0.572663
-48.5409	0.0484121	0.573803
-48.4949	0.0477726	0.574942
-48.4489	0.048659	0.576081
-48.403	0.0504448	0.577201
-48.3571	0.049344	0.578303
-48.3113	0.0474743	0.579395
-48.2654	0.0488778	0.580466
-48.2197	0.0487785	0.581516
-48.174	0.0500594	0.582543
-48.1283	0.051227	0.583544
-48.0827	0.0500507	0.584524
-48.0371	0.0468539	0.585474
-47.9915	0.0484249	0.586399
-47.946	0.0483016	0.587298
-47.9005	0.0479993	0.588169
-47.8551	0.0485274	0.589056
-47.8097	0.0474248	0.58996
-47.7643	0.0459135	0.590838
-47.719	0.0472427	0.591711
-47.6737	0.0471693	0.592558
-47.6285	0.0461305	0.593381
-47.5833	0.0451672	0.594206
-47.5381	0.044946	0.595011
-47.493	0.0463219	0.595801
-47.4479	0.0462833	0.596576
-47.4029	0.0464213	0.597331
-47.3579	0.0466502	0.598079
-47.3129	0.0458519	0.598827
-47.268	0.0453573	0.599548
-47.2231	0.0468645	0.600255
-47.1782	0.0477275	0.60094
-47.1334	0.0470426	0.60163
-47.0886	0.0470889	0.602328
-47.0439	0.0471094	0.602996
-46.9992	0.0449683	0.603644
-46.9545	0.046711	0.604263
-46.9099	0.0479601	0.604872
-46.8653	0.0485024	0.605492
-46.8208	0.0483667	0.606102
-46.7762	0.0466638	0.606706
-46.7318	0.0448033	0.607306
-46.6873	0.0433787	0.607885
-46.6429	0.0443894	0.608457
-46.5985	0.0445079	0.609057
-46.5542	0.0438883	0.609671
-46.5099	0.0440427	0.610279
-46.4656	0.0445011	0.610881
-46.4214	0.0467152	0.611483
-46.3772	0.0469449	0.612081
-46.3331	0.0458191	0.612666
-46.289	0.0452439	0.61324
-46.2449	0.0438981	0.613823
-46.2008	0.0452258	0.614394
-46.1568	0.0462021	0.614945
-46.1128	0.045819	0.615491
-46.0689	0.0465838	0.61605
-46.025	0.0466226	0.616593
-45.9811	0.0452542	0.617133
-45.9373	0.0441135	0.61767
-45.8935	0.042489	0.618184
-45.8497	0.0419319	0.618688
-45.806	0.0420442	0.619198
-45.7623	0.0429634	0.619711
-45.7186	0.0432702	0.620225
-45.675	0.0419829	0.620725
-45.6314	0.0439835	0.621211
-45.5878	0.0441327	0.621693
-45.5443	0.044816	0.622157
-45.5008	0.0456955	0.622608
-45.4573	0.0445199	0.623055
-45.4139	0.0418532	0.623496
-45.3705	0.0426398	0.623928
-45.3271	0.0433169	0.624363
-45.2838	0.0445764	0.624797
-45.2405	0.0450824	0.625219
-45.1972	0.0443401	0.625654
-45.154	0.0425927	0.626102
-45.1108	0.0407273	0.62654
-45.0676	0.0409476	0.626951
-45.0245	0.0419236	0.62737
-44.9814	0.0435801	0.627782
-44.9383	0.0439553	0.62818
-44.8953	0.0428529	0.628564
-44.8523	0.0416075	0.628931
-44.8093	0.0429689	0.629299
-44.7664	0.0445735	0.629677
-44.7235	0.0457122	0.630046
-44.6806	0.0458735	0.630413
-44.6378	0.0452764	0.630787
-44.595	0.0444724	0.631151
-44.5522	0.044199	0.631513
-44.5094	0.0444475	0.631865
-44.4667	0.0446346	0.632215
-44.424	0.044995	0.632567
-44.3814	0.0444113	0.632905
-44.3387	0.0441773	0.63324
-44.2961	0.0445558	0.633582
-44.2536	0.0432146	0.633909
-44.211	0.0424763	0.634231
-44.1685	0.04262	0.63456
-44.1261	0.0431351	0.63488
-44.0836	0.0440338	0.6352
-44.0412	0.04336	0.63554
-43.9988	0.0433007	0.635875
-43.9565	0.0440833	0.6362
-43.9142	0.0442843	0.636513
-43.8719	0.0453139	0.636821
-43.8296	0.0463033	0.63713
-43.7874	0.0466946	0.637435
-43.7452	0.0459483	0.637738
-43.703	0.0439827	0.638049
-43.6609	0.0449877	0.638347
-43.6188	0.0450719	0.638644
-43.5767	0.0455619	0.638938
-43.5347	0.0469817	0.639226
-43.4926	0.0467993	0.639531
-43.4506	0.046079	0.639838
-43.4087	0.0470806	0.640126
-43.3667	0.0470151	0.640402
-43.3248	0.045714	0.640689
-43.283	0.046651	0.640974
-43.2411	0.0471117	0.641247
-43.1993	0.0462761	0.641517
-43.1575	0.0459776	0.641783
-43.1157	0.0457435	0.642056
-43.074	0.0456098	0.642337
-43.0323	0.0469773	0.642619
-42.9906	0.0466188	0.642896
-42.949	0.0457231	0.643175
-42.9074	0.0468624	0.643441
-42.8658	0.0467519	0.643696
-42.8242	0.0473314	0.643942
-42.7827	0.0476542	0.644188
-42.7411	0.0479684	0.644426
-42.6997	0.049068	0.644647
-42.6582	0.0491749	0.644869
-42.6168	0.0483713	0.645103
-42.5754	0.048928	0.645344
-42.534	0.0497005	0.645566
-42.4927	0.0502116	0.645795
-42.4514	0.0511294	0.646035
-42.4101	0.0517565	0.646271
-42.3688	0.0511686	0.646515
-42.3276	0.0495687	0.646762
-42.2864	0.0475236	0.647
-42.2452	0.0460861	0.647227
-42.204	0.0466234	0.647452
-42.1629	0.0470953	0.647677
-42.1218	0.0473813	0.647908
-42.0807	0.0464147	0.648138
-42.0397	0.0470853	0.648361
-41.9987	0.0485489	0.648578
-41.9577	0.0482388	0.648801
-41.9167	0.0476905	0.649038
-41.8758	0.0481126	0.64929
-41.8349	0.0480268	0.649533
-41.794	0.0477464	0.649773
-41.7531	0.04795	0.650002
-41.7123	0.0490056	0.650204
-41.6715	0.0492851	0.650422
-41.6307	0.048524	0.650642
-41.5899	0.0486777	0.65085
-41.5492	0.0484963	0.65106
-41.5085	0.0490369	0.651265
-41.4678	0.0496725	0.651475
-41.4271	0.0483051	0.651697
-41.3865	0.0473107	0.651918
-41.3459	0.0490296	0.652132
-41.3053	0.0487623	0.652342
-41.2648	0.0477664	0.652543
-41.2242	0.048726	0.652744
-41.1837	0.0495804	0.652935
-41.1432	0.0491463	0.653114
-41.1028	0.0476398	0.653302
-41.0624	0.0465633	0.65349
-41.0219	0.0467537	0.653687
-40.9816	0.0477215	0.653894
-40.9412	0.0483783	0.654095
-40.9009	0.0478406	0.654292
-40.8606	0.0464434	0.654489
-40.8203	0.045202	0.654679
-40.78	0.0449695	0.654863
-40.7398	0.0442985	0.655056
-40.6996	0.0432735	0.655243
-40.6594	0.0440924	0.655429
-40.6192	0.0438109	0.655624
-40.5791	0.0441534	0.655831
-40.539	0.04476	0.656048
-40.4989	0.0446954	0.656269
-40.4588	0.044685	0.656494
-40.4188	0.0443742	0.656713
-40.3788	0.0447679	0.65693
-40.3388	0.0449026	0.657145
-40.2988	0.0438661	0.657335
-40.2589	0.0436681	0.65751
-40.219	0.0433515	0.657692
-40.1791	0.0436287	0.657885
-40.1392	0.0447607	0.658072
-40.0993	0.0442658	0.65825
-40.0595	0.0426958	0.65843
-40.0197	0.043024	0.658605
-39.9799	0.0425551	0.658783
-39.9402	0.0421915	0.658967
-39.9004	0.0423559	0.659149
-39.8607	0.0427249	0.659322
-39.821	0.0434891	0.659487
-39.7813	0.0433402	0.659661
-39.7417	0.0427625	0.659848
-39.7021	0.0439044	0.660022
-39.6625	0.0443095	0.660192
-39.6229	0.0435639	0.660376
-39.5834	0.0434034	0.660567
-39.5438	0.0443423	0.660752
-39.5043	0.0448384	0.660938
-39.4648	0.0458243	0.661132
-39.4254	0.0463329	0.66131
-39.3859	0.0459437	0.661479
-39.3465	0.0450313	0.661643
-39.3071	0.0449215	0.661803
-39.2677	0.0458473	0.661959
-39.2284	0.0467589	0.662119
-39.1891	0.0472815	0.662296
-39.1497	0.0466535	0.662463
-39.1105	0.0447995	0.662617
-39.0712	0.0465852	0.662757
-39.032	0.047306	0.662889
-38.9927	0.0465214	0.663015
-38.9535	0.046296	0.663137
-38.9144	0.0463637	0.663272
-38.8752	0.0453498	0.66342
-38.8361	0.0454966	0.663565
-38.797	0.045396	0.663702
-38.7579	0.0445317	0.663856
-38.7188	0.0448712	0.664011
-38.6797	0.0450858	0.664156
-38.6407	0.0459434	0.664322
-38.6017	0.0459603	0.664471
-38.5627	0.0463672	0.664608
-38.5238	0.0479793	0.664735
-38.4848	0.0479714	0.664853
-38.4459	0.0466726	0.664976
-38.407	0.0480329	0.665112
-38.3681	0.0491532	0.665262
-38.3293	0.0488307	0.665419
-38.2904	0.0481033	0.665566
-38.2516	0.0477985	0.665714
-38.2128	0.0477672	0.665868
-38.174	0.0484009	0.666014
-38.1353	0.0490107	0.666147
-38.0965	0.0485199	0.666276
-38.0578	0.0478872	0.666416
-38.0191	0.0481812	0.666566
-37.9805	0.048103	0.66672
-37.9418	0.0475286	0.666867
-37.9032	0.0469927	0.667003
-37.8646	0.0458393	0.667142
-37.826	0.0447975	0.667285
-37.7874	0.0441465	0.667421
-37.7489	0.0432808	0.667542
-37.7103	0.0440202	0.667665
-37.6718	0.044602	0.667797
-37.6333	0.0460806	0.667939
-37.5948	0.0465797	0.668079
-37.5564	0.045419	0.668223
-37.518	0.0453001	0.66836
-37.4796	0.0456647	0.668479
-37.4412	0.0448753	0.668601
-37.4028	0.0458571	0.668726
-37.3644	0.0458342	0.668839
-37.3261	0.045147	0.668961
-37.2878	0.0467833	0.669078
-37.2495	0.0469853	0.669192
-37.2112	0.0451229	0.669314
-37.173	0.0441947	0.669446
-37.1347	0.0446463	0.669585
-37.0965	0.0443423	0.669714
-37.0583	0.0445673	0.669845
-37.0201	0.044736	0.669972
-36.982	0.0455685	0.670081
-36.9438	0.0457902	0.670182
-36.9057	0.0447069	0.670277
-36.8676	0.0435423	0.670389
-36.8295	0.0430552	0.67051
-36.7915	0.0427254	0.670636
-36.7534	0.0435709	0.670777
-36.7154	0.0432412	0.670922
-36.6774	0.0429384	0.671056
-36.6394	0.0443533	0.671188
-36.6014	0.0446507	0.671303
-36.5635	0.0447916	0.671425
-36.5255	0.0452409	0.671549
-36.4876	0.0451985	0.671678
-36.4497	0.0443081	0.671813
-36.4119	0.0426975	0.671941
-36.374	0.0438389	0.672075
-36.3362	0.0444863	0.672199
-36.2983	0.0450476	0.672319
-36.2605	0.0451924	0.672434
-36.2227	0.0443009	0.672555
-36.185	0.0445131	0.672687
-36.1472	0.0459712	0.672812
-36.1095	0.0470371	0.672937
-36.0718	0.0474805	0.673069
-36.0341	0.0470207	0.673201
-35.9964	0.0468061	0.673333
-35.9588	0.0480379	0.673458
-35.9211	0.048023	0.673582
-35.8835	0.0468571	0.673705
-35.8459	0.046502	0.673828
-35.8083	0.0462964	0.673944
-35.7707	0.0459873	0.674059
-35.7332	0.0464594	0.674162
-35.6957	0.0461212	0.674258
-35.6581	0.0456126	0.67435
-35.6206	0.0460284	0.674449
-35.5832	0.046187	0.674548
-35.5457	0.0462509	0.674655
-35.5082	0.0460431	0.674764
-35.4708	0.0453443	0.674878
-35.4334	0.0446179	0.675
-35.396	0.0452913	0.675111
-35.3586	0.0459937	0.675229
-35.3213	0.0459006	0.675351
-35.2839	0.0446825	0.675454
-35.2466	0.0446857	0.675559
-35.2093	0.0454067	0.67567
-35.172	0.0449256	0.675774
-35.1347	0.0437718	0.675872
-35.0975	0.0440709	0.67598
-35.0603	0.0451362	0.676084
-35.023	0.0455006	0.676187
-34.9858	0.0449797	0.676293
-34.9486	0.0456305	0.676395
-34.9115	0.0461082	0.676501
-34.8743	0.0456506	0.676602
-34.8372	0.0456386	0.676699
-34.8001	0.0455452	0.676796
-34.7629	0.0441213	0.676897
-34.7259	0.0447675	0.67699
-34.6888	0.0455224	0.677098
-34.6517	0.044942	0.677228
-34.6147	0.0448076	0.677353
-34.5777	0.0447037	0.677479
-34.5407	0.0438221	0.677602
-34.5037	0.0439435	0.677719
-34.4667	0.0436571	0.677832
-34.4298	0.0429726	0.67795
-34.3928	0.0436531	0.678064
-34.3559	0.0435434	0.678173
-34.319	0.0443441	0.678279
-34.2821	0.0449062	0.678395
-34.2452	0.0446999	0.678514
-34.2084	0.0448241	0.678628
-34.1715	0.0450527	0.678743
-34.1347	0.0449707	0.678857
-34.0979	0.0451681	0.67896
-34.0611	0.0454628	0.679068
-34.0243	0.04612	0.679179
-33.9876	0.0463865	0.679284
-33.9508	0.0456826	0.679382
-33.9141	0.0460004	0.679491
-33.8774	0.0463013	0.679602
-33.8407	0.0452542	0.679703
-33.804	0.0462682	0.679798
-33.7673	0.0469371	0.6799
-33.7307	0.0468712	0.680005
-33.694	0.0480463	0.680111
-33.6574	0.0484015	0.680226
-33.6208	0.0467957	0.680339
-33.5842	0.0472455	0.680445
-33.5476	0.0486138	0.680531
-33.5111	0.0478877	0.680616
-33.4745	0.0464221	0.680713
-33.438	0.0475652	0.680817
-33.4015	0.0478769	0.680927
-33.365	0.0472596	0.681034
-33.3285	0.0465555	0.681145
-33.2921	0.0456427	0.681246
-33.2556	0.0448689	0.681345
-33.2192	0.0452525	0.681441
-33.1828	0.0450626	0.681531
-33.1463	0.0450716	0.681618
-33.11	0.0451091	0.681702
-33.0736	0.0444319	0.681787
-33.0372	0.0447428	0.681864
-33.0009	0.0455891	0.681949
-32.9645	0.0454447	0.682059
-32.9282	0.0453519	0.682177
-32.8919	0.0463034	0.682286
-32.8556	0.0463334	0.68238
-32.8194	0.0452945	0.682477
-32.7831	0.0449587	0.682568
-32.7469	0.0453408	0.682658
-32.7107	0.0444129	0.682769
-32.6744	0.0436409	0.68289
-32.6382	0.0447248	0.683006
-32.6021	0.0444782	0.683121
-32.5659	0.0434832	0.683228
-32.5297	0.0438563	0.683328
-32.4936	0.0437098	0.683424
-32.4575	0.0427018	0.683523
-32.4214	0.0425735	0.683627
-32.3853	0.0423781	0.683732
-32.3492	0.0432851	0.683831
-32.3131	0.0445393	0.683931
-32.2771	0.0450448	0.684028
-32.241	0.0447264	0.684109
-32.205	0.0439829	0.684187
-32.169	0.0447723	0.684266
-32.133	0.0457581	0.684346
-32.097	0.0458264	0.684415
-32.0611	0.0456164	0.684495
-32.0251	0.0456273	0.684595
-31.9892	0.0457292	0.684689
-31.9533	0.0456487	0.684771
-31.9173	0.0456578	0.684859
-31.8814	0.0463675	0.684953
-31.8456	0.0473197	0.685041
-31.8097	0.0478141	0.685131
-31.7738	0.0485649	0.685233
-31.738	0.049848	0.685327
-31.7022	0.0499776	0.685414
-31.6664	0.0484639	0.685504
-31.6306	0.0465035	0.685608
-31.5948	0.0471874	0.685705
-31.559	0.0469338	0.685793
-31.5233	0.0459362	0.685891
-31.4875	0.0469228	0.686001
-31.4518	0.0474135	0.686107
-31.4161	0.0467182	0.686204
-31.3804	0.0460532	0.686302
-31.3447	0.0464563	0.686396
-31.309	0.0464232	0.68649
-31.2733	0.0458434	0.686584
-31.2377	0.045395	0.686678
-31.202	0.0449942	0.686768
-31.1664	0.0446211	0.686858
-31.1308	0.0442739	0.686957
-31.0952	0.0433535	0.687064
-31.0596	0.0422376	0.687164
-31.0241	0.043297	0.687252
-30.9885	0.0436871	0.687341
-30.953	0.043507	0.687433
-30.9174	0.0432254	0.687526
-30.8819	0.0432437	0.687618
-30.8464	0.0432281	0.687714
-30.8109	0.0432034	0.687812
-30.7755	0.0430737	0.6879
-30.74	0.0430894	0.687997
-30.7045	0.0440087	0.688093
-30.6691	0.0449682	0.688181
-30.6337	0.0460097	0.688272
-30.5983	0.0469913	0.688369
-30.5629	0.0472805	0.68847
-30.5275	0.0465174	0.688567
-30.4921	0.0453172	0.688662
-30.4568	0.0458072	0.688777
-30.4214	0.046225	0.68889
-30.3861	0.0457849	0.688987
-30.3508	0.0451635	0.689071
-30.3154	0.0452004	0.68916
-30.2802	0.0450752	0.689263
-30.2449	0.045407	0.689376
-30.2096	0.0466239	0.689482
-30.1743	0.047303	0.689587
-30.1391	0.0469151	0.689685
-30.1039	0.0458759	0.689775
-30.0686	0.0453923	0.689864
-30.0334	0.045906	0.689955
-29.9982	0.0458885	0.690045
-29.9631	0.0450712	0.690126
-29.9279	0.0441344	0.690207
-29.8927	0.0434909	0.690279
-29.8576	0.0439237	0.690352
-29.8225	0.0443315	0.690435
-29.7873	0.0441145	0.690523
-29.7522	0.0440668	0.690605
-29.7171	0.0445044	0.69068
-29.682	0.0443609	0.690754
-29.647	0.0438174	0.690824
-29.6119	0.0439315	0.690896
-29.5769	0.0441348	0.690968
-29.5418	0.043756	0.691049
-29.5068	0.0431879	0.691136
-29.4718	0.0436285	0.691217
-29.4368	0.0439556	0.691304
-29.4018	0.0436417	0.691405
-29.3668	0.0431228	0.691505
-29.3319	0.0427027	0.6916
-29.2969	0.0424401	0.691695
-29.262	0.043095	0.691786
-29.2271	0.0435582	0.691868
-29.1921	0.0432615	0.691954
-29.1572	0.0423834	0.69205
-29.1224	0.0429039	0.692163
-29.0875	0.0431371	0.692262
-29.0526	0.0430479	0.692346
-29.0178	0.0439231	0.692423
-28.9829	0.0442134	0.6925
-28.9481	0.0433822	0.692589
-28.9133	0.0427866	0.692686
-28.8784	0.0441706	0.692782
-28.8437	0.0447	0.692878
-28.8089	0.0448545	0.692972
-28.7741	0.0450894	0.693067
-28.7393	0.0446699	0.693158
-28.7046	0.0441823	0.693245
-28.6698	0.0448225	0.693325
-28.6351	0.0451162	0.693405
-28.6004	0.0445627	0.693497
-28.5657	0.0444249	0.69359
-28.531	0.0449705	0.693674
-28.4963	0.0448099	0.69375
-28.4616	0.0444373	0.693823
-28.427	0.0449465	0.693898
-28.3923	0.0453456	0.693982
-28.3577	0.0451944	0.69406
-28.3231	0.0449728	0.694138
-28.2885	0.0447811	0.694216
-28.2539	0.0443361	0.694283
-28.2193	0.0440097	0.694351
-28.1847	0.0445078	0.694424
-28.1501	0.0451173	0.69451
-28.1156	0.0457039	0.694602
-28.081	0.04646	0.694692
-28.0465	0.0468239	0.694778
-28.012	0.0465126	0.694861
-27.9774	0.0456072	0.694936
-27.9429	0.0448588	0.695006
-27.9085	0.0447359	0.695081
-27.874	0.044428	0.695167
-27.8395	0.0446732	0.695248
-27.805	0.0454718	0.695321
-27.7706	0.0454342	0.695394
-27.7362	0.0444728	0.695464
-27.7017	0.0433786	0.695526
-27.6673	0.0440149	0.695601
-27.6329	0.044421	0.695681
-27.5985	0.0440172	0.695759
-27.5641	0.0435836	0.695833
-27.5298	0.044013	0.695911
-27.4954	0.0442467	0.695989
-27.4611	0.0437897	0.696057
-27.4267	0.0429701	0.696122
-27.3924	0.0430376	0.696196
-27.3581	0.0429036	0.696266
-27.3238	0.0422427	0.69634
-27.2895	0.0426116	0.696424
-27.2552	0.042812	0.696508
-27.2209	0.0429977	0.696586
-27.1866	0.0441546	0.696658
-27.1524	0.0447915	0.69673
-27.1181	0.0442932	0.696802
-27.0839	0.0434056	0.696878
-27.0497	0.0439569	0.696948
-27.0155	0.0441335	0.697015
-26.9813	0.0432299	0.697085
-26.9471	0.0428989	0.697161
-26.9129	0.0440952	0.697234
-26.8787	0.044416	0.697309
-26.8446	0.0446623	0.697382
-26.8104	0.0453149	0.697457
-26.7763	0.0456913	0.697538
-26.7421	0.0454105	0.69762
-26.708	0.0446563	0.697707
-26.6739	0.0442817	0.697795
-26.6398	0.0444707	0.697874
-26.6057	0.0444964	0.697939
-26.5717	0.0446695	0.69802
-26.5376	0.0452305	0.698116
-26.5035	0.0455911	0.698199
-26.4695	0.0451224	0.698278
-26.4354	0.0441379	0.698361
-26.4014	0.0432303	0.698457
-26.3674	0.0435656	0.698553
-26.3334	0.0444187	0.698641
-26.2994	0.0449326	0.698743
-26.2654	0.0446438	0.698848
-26.2314	0.0436406	0.69895
-26.1974	0.0431956	0.699047
-26.1635	0.0441112	0.699135
-26.1295	0.0443545	0.699223
-26.0956	0.0443635	0.699311
-26.0617	0.0445154	0.699397
-26.0278	0.0443709	0.699486
-25.9938	0.0439654	0.699569
-25.9599	0.0443042	0.699648
-25.9261	0.0448371	0.699731
-25.8922	0.0447696	0.699827
-25.8583	0.0442514	0.699938
-25.8244	0.0439463	0.700038
-25.7906	0.0439082	0.700128
-25.7567	0.0438154	0.700215
-25.7229	0.0439684	0.700305
-25.6891	0.0443002	0.700402
-25.6553	0.0443125	0.700506
-25.6215	0.0435028	0.700608
-25.5877	0.0420516	0.700713
-25.5539	0.0426631	0.700815
-25.5201	0.043307	0.700905
-25.4864	0.0430236	0.700994
-25.4526	0.0422887	0.701086
-25.4189	0.0426112	0.701175
-25.3851	0.0426938	0.70127
-25.3514	0.0420977	0.701376
-25.3177	0.0417701	0.701478
-25.284	0.0424472	0.701578
-25.2503	0.0425231	0.701674
-25.2166	0.041935	0.701772
-25.1829	0.0416269	0.701878
-25.1492	0.0418559	0.701979
-25.1156	0.0420071	0.702083
-25.0819	0.0424315	0.702187
-25.0483	0.0430138	0.702298
-25.0146	0.0432149	0.702406
-24.981	0.0429797	0.702508
-24.9474	0.0426674	0.702605
-24.9138	0.042794	0.702703
-24.8802	0.0430229	0.702804
-24.8466	0.0429472	0.702906
-24.813	0.0429535	0.702995
-24.7795	0.0434361	0.703069
-24.7459	0.0437027	0.70315
-24.7123	0.0431219	0.703243
-24.6788	0.0420563	0.703352
-24.6453	0.0424993	0.703467
-24.6117	0.0430047	0.703573
-24.5782	0.0427473	0.703669
-24.5447	0.041943	0.703771
-24.5112	0.0422652	0.703887
-24.4777	0.0427077	0.704002
-24.4443	0.0425156	0.704112
-24.4108	0.0420042	0.704209
-24.3773	0.0424223	0.704306
-24.3439	0.0433186	0.704411
-24.3104	0.0439164	0.704514
-24.277	0.0439525	0.704612
-24.2436	0.0437011	0.704712
-24.2101	0.0431559	0.704817
-24.1767	0.0426133	0.704917
-24.1433	0.0422085	0.705004
-24.1099	0.0424197	0.705091
-24.0766	0.0426916	0.705182
-24.0432	0.0427701	0.705285
-24.0098	0.0431858	0.705388
-23.9765	0.0437362	0.705492
-23.9431	0.0436032	0.705603
-23.9098	0.0426995	0.705713
-23.8764	0.0425447	0.70582
-23.8431	0.0433251	0.705924
-23.8098	0.0432623	0.706028
-23.7765	0.0428177	0.706127
-23.7432	0.0431766	0.706221
-23.7099	0.043515	0.706317
-23.6766	0.0432776	0.706406
-23.6434	0.0429512	0.706488
-23.6101	0.0430466	0.706581
-23.5768	0.0428346	0.706682
-23.5436	0.0426156	0.706792
-23.5104	0.0436867	0.706909
-23.4771	0.0443778	0.707015
-23.4439	0.0441199	0.707113
-23.4107	0.0435043	0.707206
-23.3775	0.0434981	0.707307
-23.3443	0.0436821	0.707414
-23.3111	0.0432721	0.707512
-23.2779	0.0431568	0.707609
-23.2448	0.0438843	0.70771
-23.2116	0.0443595	0.70781
-23.1784	0.0442481	0.707915
-23.1453	0.0438303	0.708019
-23.1122	0.0430304	0.708112
-23.079	0.0421743	0.7082
-23.0459	0.0416495	0.708281
-23.0128	0.0416138	0.708351
-22.9797	0.0416271	0.708426
-22.9466	0.0417916	0.708513
-22.9135	0.0419352	0.708595
-22.8804	0.0418162	0.708672
-22.8473	0.0417407	0.708748
-22.8143	0.0420145	0.708824
-22.7812	0.0420585	0.708895
-22.7482	0.0416487	0.708961
-22.7151	0.0416184	0.709041
-22.6821	0.0422973	0.709127
-22.6491	0.0425258	0.709206
-22.6161	0.0421738	0.709276
-22.583	0.0417341	0.709349
-22.55	0.0423542	0.70942
-22.5171	0.0428711	0.709489
-22.4841	0.0427103	0.709554
-22.4511	0.0418027	0.709628
-22.4181	0.0410844	0.709707
-22.3852	0.0418795	0.709773
-22.3522	0.0419619	0.709836
-22.3193	0.0412236	0.709902
-22.2863	0.0409526	0.709973
-22.2534	0.0414365	0.710038
-22.2205	0.041147	0.710098
-22.1875	0.041827	0.710158
-22.1546	0.0434961	0.710218
-22.1217	0.0442328	0.710289
-22.0888	0.0438707	0.710358
-22.056	0.043154	0.710419
-22.0231	0.0436542	0.710489
-21.9902	0.0441308	0.710558
-21.9573	0.0435322	0.710623
-21.9245	0.0423285	0.710686
-21.8916	0.0434428	0.710746
-21.8588	0.0441892	0.710816
-21.826	0.0439473	0.710888
-21.7932	0.0433261	0.710952
-21.7603	0.04402	0.71101
-21.7275	0.044982	0.71107
-21.6947	0.0449825	0.711128
-21.6619	0.0439817	0.711188
-21.6291	0.0423115	0.711255
-21.5964	0.042695	0.711328
-21.5636	0.0437689	0.711404
-21.5308	0.0439343	0.711474
-21.4981	0.0432137	0.711539
-21.4653	0.042235	0.711599
-21.4326	0.0424934	0.711662
-21.3998	0.042831	0.711729
-21.3671	0.0426554	0.711793
-21.3344	0.043003	0.711857
-21.3017	0.0437899	0.711917
-21.269	0.0442763	0.711977
-21.2363	0.044049	0.712041
-21.2036	0.0435919	0.712099
-21.1709	0.0431428	0.712162
-21.1382	0.0426483	0.712242
-21.1056	0.0425675	0.712331
-21.0729	0.0433655	0.712417
-21.0402	0.0439725	0.712511
-21.0076	0.0439447	0.712599
-20.9749	0.0431689	0.71268
-20.9423	0.0419865	0.712748
-20.9097	0.0416798	0.712815
-20.8771	0.0422563	0.712883
-20.8445	0.0425604	0.712946
-20.8118	0.04263	0.713007
-20.7792	0.0428455	0.71307
-20.7467	0.0432579	0.713138
-20.7141	0.0432533	0.713202
-20.6815	0.0427841	0.713261
-20.6489	0.0420423	0.713322
-20.6164	0.0428862	0.713389
-20.5838	0.0436376	0.713463
-20.5513	0.0437069	0.713539
-20.5187	0.0432603	0.713608
-20.4862	0.0433775	0.713673
-20.4536	0.043872	0.713747
-20.4211	0.0439972	0.713828
-20.3886	0.0436281	0.713906
-20.3561	0.0432302	0.713981
-20.3236	0.043059	0.714048
-20.2911	0.0426908	0.714128
-20.2586	0.0419425	0.714208
-20.2261	0.0416916	0.714287
-20.1937	0.042147	0.714367
-20.1612	0.0421573	0.714449
-20.1287	0.0415029	0.71453
-20.0963	0.0416401	0.714609
-20.0638	0.0426667	0.714681
-20.0314	0.0432351	0.714759
-19.999	0.0430467	0.714839
-19.9665	0.0423445	0.714914
-19.9341	0.0419293	0.714982
-19.9017	0.0421271	0.71506
-19.8693	0.0420789	0.71514
-19.8369	0.041574	0.715227
-19.8045	0.0417624	0.715314
-19.7721	0.0425806	0.715385
-19.7397	0.0428323	0.715458
-19.7074	0.042474	0.715543
-19.675	0.0416732	0.715629
-19.6426	0.0414684	0.715709
-19.6103	0.0416639	0.71579
-19.5779	0.0413543	0.715879
-19.5456	0.0405598	0.715965
-19.5132	0.0412631	0.716053
-19.4809	0.0422079	0.716145
-19.4486	0.0425558	0.716237
-19.4163	0.042227	0.716327
-19.384	0.041415	0.716424
-19.3517	0.0407226	0.716509
-19.3194	0.0413725	0.716585
-19.2871	0.0418827	0.716657
-19.2548	0.042148	0.716738
-19.2225	0.0426982	0.716828
-19.1902	0.0435725	0.716903
-19.158	0.0440262	0.716975
-19.1257	0.0439604	0.717052
-19.0935	0.0432556	0.717126
-19.0612	0.0429275	0.717199
-19.029	0.0434119	0.717275
-18.9968	0.0437946	0.717353
-18.9645	0.0435623	0.717437
-18.9323	0.042932	0.717527
-18.9001	0.0426069	0.717609
-18.8679	0.0428172	0.717691
-18.8357	0.042743	0.717783
-18.8035	0.0420594	0.717884
-18.7713	0.041345	0.717975
-18.7391	0.0416641	0.718064
-18.7069	0.0419183	0.718151
-18.6748	0.0416611	0.718237
-18.6426	0.0410584	0.718317
-18.6104	0.0411505	0.718387
-18.5783	0.0414667	0.718457
-18.5461	0.0414735	0.718533
-18.514	0.0419082	0.718609
-18.4819	0.042804	0.718684
-18.4497	0.0433651	0.718758
-18.4176	0.0432312	0.71884
-18.3855	0.0428668	0.718929
-18.3534	0.043068	0.719014
-18.3213	0.0435792	0.719106
-18.2892	0.0436798	0.719197
-18.2571	0.0433227	0.719285
-18.225	0.0430462	0.719372
-18.1929	0.0436069	0.719452
-18.1608	0.0441942	0.719527
-18.1288	0.0444823	0.719603
-18.0967	0.0445861	0.719686
-18.0646	0.0442903	0.719776
-18.0326	0.043884	0.719864
-18.0005	0.0433612	0.719948
-17.9685	0.0432819	0.720029
-17.9365	0.043351	0.720106
-17.9044	0.0430107	0.720183
-17.8724	0.0422698	0.720267
-17.8404	0.0425386	0.720357
-17.8084	0.0432174	0.720444
-17.7764	0.043296	0.72052
-17.7444	0.0428823	0.720601
-17.7124	0.0424348	0.720688
-17.6804	0.0424548	0.72078
-17.6484	0.0422576	0.720869
-17.6164	0.0422598	0.720965
-17.5845	0.0431813	0.721072
-17.5525	0.0438885	0.721175
-17.5205	0.0439087	0.721274
-17.4886	0.0431451	0.72137
-17.4566	0.0427257	0.721472
-17.4247	0.0437253	0.721574
-17.3928	0.0443664	0.721675
-17.3608	0.0441315	0.721769
-17.3289	0.0433174	0.721856
-17.297	0.0427619	0.721941
-17.2651	0.0433583	0.722025
-17.2332	0.0437683	0.722111
-17.2013	0.0436852	0.7222
-17.1694	0.0429485	0.722291
-17.1375	0.0420109	0.722385
-17.1056	0.0419279	0.722476
-17.0737	0.0423794	0.722559
-17.0418	0.0423448	0.722644
-17.0099	0.0416555	0.722738
-16.9781	0.0411934	0.722825
-16.9462	0.042274	0.722908
-16.9144	0.042911	0.722998
-16.8825	0.0428268	0.723092
-16.8507	0.0424893	0.723186
-16.8188	0.0429523	0.723278
-16.787	0.0435418	0.723372
-16.7552	0.0436311	0.72347
-16.7233	0.0430697	0.723568
-16.6915	0.0427459	0.723662
-16.6597	0.043236	0.723755
-16.6279	0.0436529	0.723848
-16.5961	0.0433014	0.723931
-16.5643	0.0425334	0.724015
-16.5325	0.0426589	0.724109
-16.5007	0.0435976	0.724206
-16.4689	0.0440944	0.7243
-16.4372	0.0439424	0.724392
-16.4054	0.0433653	0.724482
-16.3736	0.0428964	0.724567
-16.3419	0.043462	0.724654
-16.3101	0.0441303	0.724745
-16.2784	0.0441939	0.724831
-16.2466	0.0434579	0.724916
-16.2149	0.0419313	0.724997
-16.1831	0.0414907	0.72508
-16.1514	0.0424368	0.725169
-16.1197	0.0425171	0.725258
-16.088	0.0418511	0.725346
-16.0563	0.0418286	0.72543
-16.0245	0.0428453	0.725508
-15.9928	0.0432066	0.72559
-15.9611	0.0428917	0.725673
-15.9294	0.0423229	0.725757
-15.8978	0.0430221	0.725833
-15.8661	0.0437076	0.725917
-15.8344	0.0437959	0.726012
-15.8027	0.043276	0.726108
-15.7711	0.0431271	0.726206
-15.7394	0.0436333	0.726305
-15.7077	0.0438978	0.726405
-15.6761	0.0435851	0.72651
-15.6444	0.0426332	0.726618
-15.6128	0.0417286	0.726724
-15.5811	0.0419989	0.726835
-15.5495	0.042443	0.726944
-15.5179	0.0426356	0.727051
-15.4862	0.0426163	0.727154
-15.4546	0.0426278	0.727261
-15.423	0.0429361	0.727378
-15.3914	0.0434019	0.727491
-15.3598	0.0434519	0.727605
-15.3282	0.0431491	0.727715
-15.2966	0.0422401	0.727817
-15.265	0.0411203	0.72792
-15.2334	0.0416883	0.728025
-15.2018	0.0422587	0.728136
-15.1703	0.0423456	0.728247
-15.1387	0.042244	0.728353
-15.1071	0.0421823	0.728463
-15.0756	0.0421816	0.728572
-15.044	0.0420476	0.728674
-15.0124	0.0421668	0.728771
-14.9809	0.0426089	0.728864
-14.9493	0.0430207	0.728958
-14.9178	0.0430864	0.729054
-14.8863	0.0431582	0.729153
-14.8547	0.0437172	0.729253
-14.8232	0.0445342	0.729346
-14.7917	0.0449136	0.729431
-14.7602	0.044893	0.72952
-14.7287	0.0446194	0.729612
-14.6972	0.0443399	0.729701
-14.6657	0.0440919	0.729788
-14.6342	0.0437748	0.729875
-14.6027	0.0433634	0.729958
-14.5712	0.0433601	0.730042
-14.5397	0.0436175	0.730131
-14.5082	0.0437427	0.730218
-14.4767	0.043554	0.730309
-14.4453	0.0432181	0.730411
-14.4138	0.0428862	0.730512
-14.3823	0.0426107	0.73061
-14.3509	0.0423254	0.730707
-14.3194	0.0421527	0.730798
-14.288	0.0422182	0.730885
-14.2565	0.0423445	0.730976
-14.2251	0.0424308	0.731078
-14.1936	0.042514	0.73118
-14.1622	0.0425768	0.731275
-14.1308	0.0425498	0.73137
-14.0994	0.0425471	0.731478
-14.0679	0.0428692	0.73159
-14.0365	0.0433277	0.731699
-14.0051	0.0435269	0.731813
-13.9737	0.0433601	0.731924
-13.9423	0.0428345	0.732027
-13.9109	0.042791	0.732139
-13.8795	0.0434922	0.732254
-13.8481	0.0440602	0.732374
-13.8167	0.0441717	0.732494
-13.7854	0.0441234	0.732613
-13.754	0.0440733	0.732738
-13.7226	0.0441313	0.732865
-13.6912	0.0441014	0.733004
-13.6599	0.0438925	0.733141
-13.6285	0.0437827	0.733274
-13.5972	0.044011	0.733406
-13.5658	0.0444111	0.733541
-13.5345	0.0444909	0.733673
-13.5031	0.0443554	0.733807
-13.4718	0.0437872	0.733947
-13.4404	0.0432395	0.734087
-13.4091	0.0430844	0.73424
-13.3778	0.0431586	0.734399
-13.3465	0.0428906	0.734556
-13.3151	0.042287	0.734716
-13.2838	0.0411194	0.734873
-13.2525	0.0414958	0.735026
-13.2212	0.0425216	0.735187
-13.1899	0.0429699	0.735351
-13.1586	0.0427981	0.73551
-13.1273	0.0422735	0.735674
-13.096	0.0420761	0.735845
-13.0647	0.0424839	0.736009
-13.0335	0.0426067	0.736173
-13.0022	0.0421548	0.73635
-12.9709	0.0411779	0.736522
-12.9396	0.0405206	0.736688
-12.9084	0.0415827	0.736858
-12.8771	0.0419782	0.737031
-12.8458	0.0419814	0.737203
-12.8146	0.0421826	0.737365
-12.7833	0.0430959	0.737526
-12.7521	0.0438539	0.737696
-12.7208	0.0442288	0.737868
-12.6896	0.0439266	0.73804
-12.6584	0.0432887	0.738205
-12.6271	0.042954	0.738364
-12.5959	0.0434672	0.738527
-12.5647	0.043837	0.738695
-12.5335	0.0438743	0.738863
-12.5022	0.0434011	0.739033
-12.471	0.0429417	0.739204
-12.4398	0.0431011	0.739372
-12.4086	0.0436652	0.739538
-12.3774	0.0440413	0.739706
-12.3462	0.044134	0.739874
-12.315	0.0438158	0.740039
-12.2838	0.0434444	0.74021
-12.2526	0.0429541	0.740393
-12.2215	0.0425165	0.740581
-12.1903	0.042185	0.740757
-12.1591	0.042144	0.740929
-12.1279	0.0421617	0.741099
-12.0968	0.0421396	0.741275
-12.0656	0.0420555	0.741448
-12.0344	0.0423205	0.741618
-12.0033	0.0428928	0.741792
-11.9721	0.0434623	0.741971
-11.941	0.0436583	0.742147
-11.9098	0.0434466	0.742328
-11.8787	0.0428447	0.742504
-11.8475	0.0421764	0.742672
-11.8164	0.0423434	0.742841
-11.7853	0.0428679	0.743011
-11.7541	0.0430594	0.743182
-11.723	0.042816	0.743352
-11.6919	0.0422367	0.743519
-11.6608	0.0422769	0.743687
-11.6297	0.0432342	0.743853
-11.5986	0.0440047	0.74402
-11.5674	0.0444496	0.744185
-11.5363	0.0443369	0.74435
-11.5052	0.0440324	0.744514
-11.4741	0.0437784	0.744674
-11.443	0.0439048	0.744829
-11.412	0.0441827	0.744984
-11.3809	0.0441664	0.745141
-11.3498	0.0438273	0.745305
-11.3187	0.0436484	0.745476
-11.2876	0.0439989	0.745643
-11.2565	0.0445992	0.745806
-11.2255	0.0447608	0.745971
-11.1944	0.0444588	0.746137
-11.1633	0.0436718	0.746298
-11.1323	0.0430386	0.746461
-11.1012	0.0433082	0.746625
-11.0702	0.0436608	0.746787
-11.0391	0.0436341	0.746947
-11.0081	0.0430149	0.747109
-10.977	0.0422538	0.747275
-10.946	0.042314	0.74744
-10.9149	0.0429431	0.747601
-10.8839	0.0432854	0.747762
-10.8529	0.0431315	0.747923
-10.8219	0.0426659	0.748082
-10.7908	0.0421369	0.748238
-10.7598	0.0422	0.748394
-10.7288	0.0426324	0.748565
-10.6978	0.0430831	0.748744
-10.6668	0.0433255	0.748916
-10.6358	0.0433107	0.749083
-10.6047	0.0431883	0.749249
-10.5737	0.0429868	0.749417
-10.5427	0.0427073	0.749585
-10.5117	0.0424333	0.749753
-10.4808	0.042147	0.749916
-10.4498	0.0418649	0.750081
-10.4188	0.0417094	0.750243
-10.3878	0.0417207	0.750407
-10.3568	0.0417302	0.750574
-10.3258	0.0414648	0.750737
-10.2949	0.0408865	0.750906
-10.2639	0.0405479	0.751081
-10.2329	0.0412408	0.751246
-10.202	0.041911	0.751414
-10.171	0.0421097	0.751579
-10.14	0.0420154	0.75174
-10.1091	0.041784	0.751906
-10.0781	0.0418733	0.752079
-10.0472	0.0422475	0.752253
-10.0162	0.0424331	0.752425
-9.98527	0.0421524	0.752594
-9.95433	0.0416921	0.752762
-9.92339	0.0412123	0.752936
-9.89245	0.0411951	0.753108
-9.86152	0.0413867	0.75328
-9.83059	0.04162	0.75345
-9.79966	0.042023	0.753624
-9.76874	0.0425666	0.753792
-9.73782	0.0428407	0.753956
-9.7069	0.0428623	0.754125
-9.67598	0.0424174	0.754303
-9.64507	0.0420518	0.754475
-9.61416	0.0424506	0.754645
-9.58325	0.0430885	0.754816
-9.55235	0.0435072	0.75498
-9.52144	0.0432741	0.755145
-9.49055	0.0424383	0.755318
-9.45965	0.0413142	0.755488
-9.42876	0.040874	0.755653
-9.39786	0.0415096	0.755816
-9.36698	0.0417631	0.755976
-9.33609	0.0413943	0.756136
-9.30521	0.0408301	0.7563
-9.27433	0.041337	0.756466
-9.24345	0.0422835	0.756632
-9.21258	0.0430003	0.756802
-9.18171	0.0431318	0.756974
-9.15084	0.0429401	0.757142
-9.11997	0.0424252	0.757303
-9.08911	0.0421599	0.757467
-9.05824	0.0422629	0.757635
-9.02739	0.0424198	0.757803
-8.99653	0.0422852	0.757964
-8.96568	0.0419019	0.75813
-8.93483	0.0412164	0.758302
-8.90398	0.040776	0.758487
-8.87313	0.041243	0.758666
-8.84229	0.0418106	0.758835
-8.81145	0.0420677	0.759
-8.78061	0.0421665	0.759165
-8.74978	0.0419985	0.75933
-8.71895	0.0417008	0.759497
-8.68812	0.0414218	0.759661
-8.65729	0.0412571	0.75982
-8.62646	0.0415558	0.759983
-8.59564	0.0421238	0.760146
-8.56482	0.0425985	0.7603
-8.534	0.0427933	0.760456
-8.50319	0.0425591	0.760617
-8.47238	0.0419371	0.760779
-8.44157	0.0410554	0.760944
-8.41076	0.0414845	0.761102
-8.37996	0.0424659	0.761257
-8.34915	0.043232	0.761413
-8.31835	0.0433705	0.76157
-8.28756	0.0431244	0.761721
-8.25676	0.042566	0.76187
-8.22597	0.0423473	0.762021
-8.19518	0.0425895	0.762169
-8.16439	0.0428626	0.762319
-8.1336	0.0427488	0.762473
-8.10282	0.0423992	0.762623
-8.07204	0.0417918	0.762777
-8.04126	0.0413647	0.762925
-8.01048	0.0413883	0.763075
-7.97971	0.041438	0.763234
-7.94894	0.0413259	0.763392
-7.91817	0.0411877	0.76354
-7.8874	0.0414621	0.763688
-7.85664	0.0419561	0.763839
-7.82587	0.0422527	0.76399
-7.79511	0.0423921	0.764135
-7.76436	0.0422173	0.764276
-7.7336	0.041946	0.764417
-7.70285	0.0418569	0.764564
-7.6721	0.0419745	0.764712
-7.64135	0.0420807	0.764858
-7.6106	0.0419683	0.765005
-7.57986	0.0417329	0.765151
-7.54911	0.041219	0.765295
-7.51837	0.0405932	0.765441
-7.48763	0.0403323	0.76559
-7.4569	0.0409905	0.765739
-7.42616	0.04174	0.765886
-7.39543	0.0423235	0.766032
-7.3647	0.0427266	0.766176
-7.33398	0.0427337	0.766322
-7.30325	0.0426722	0.766466
-7.27253	0.0424127	0.766606
-7.24181	0.0421907	0.766742
-7.21109	0.0421707	0.766879
-7.18037	0.0423528	0.76702
-7.14966	0.0426393	0.767171
-7.11894	0.0428281	0.767322
-7.08823	0.0427677	0.767471
-7.05753	0.0424783	0.767615
-7.02682	0.0420121	0.767762
-6.99611	0.0414578	0.767912
-6.96541	0.0414243	0.768055
-6.93471	0.0418986	0.768199
-6.90401	0.0423592	0.76835
-6.87332	0.0426172	0.768493
-6.84262	0.0424292	0.768633
-6.81193	0.0421041	0.768779
-6.78124	0.0417391	0.768926
-6.75055	0.0417676	0.769067
-6.71986	0.0420102	0.76921
-6.68918	0.042058	0.769351
-6.6585	0.0419312	0.769491
-6.62782	0.0413977	0.769636
-6.59714	0.0407702	0.769779
-6.56646	0.0404514	0.769915
-6.53578	0.0407196	0.770048
-6.50511	0.0410507	0.770182
-6.47444	0.041181	0.770321
-6.44377	0.0410814	0.77046
-6.4131	0.0409108	0.770591
-6.38244	0.0408492	0.770719
-6.35177	0.0409154	0.77085
-6.32111	0.0409702	0.770985
-6.29045	0.0408733	0.771118
-6.25979	0.0406343	0.771246
-6.22913	0.0403923	0.771374
-6.19848	0.0403327	0.771501
-6.16783	0.0404651	0.771631
-6.13718	0.0406766	0.771762
-6.10653	0.0407644	0.771892
-6.07588	0.0406601	0.772025
-6.04523	0.0404353	0.772159
-6.01459	0.0402361	0.772292
-5.98394	0.0403102	0.772429
-5.9533	0.0406097	0.772564
-5.92266	0.0408916	0.772698
-5.89203	0.0410445	0.772834
-5.86139	0.0410934	0.772967
-5.83076	0.0410719	0.7731
-5.80012	0.0409571	0.773236
-5.76949	0.0407606	0.773367
-5.73886	0.0405007	0.773497
-5.70824	0.0402891	0.773632
-5.67761	0.040466	0.773766
-5.64699	0.0408672	0.773898
-5.61636	0.0413347	0.774027
-5.58574	0.0416289	0.774154
-5.55512	0.0416764	0.77428
-5.52451	0.0416118	0.774409
-5.49389	0.0417094	0.774542
-5.46327	0.0420921	0.774679
-5.43266	0.0425535	0.774812
-5.40205	0.0428028	0.774946
-5.37144	0.0428156	0.775086
-5.34083	0.0423809	0.775226
-5.31022	0.0417308	0.775361
-5.27962	0.0409728	0.775493
-5.24901	0.0407698	0.775626
-5.21841	0.0412454	0.77576
-5.18781	0.0416127	0.775891
-5.15721	0.0418379	0.776019
-5.12661	0.0417348	0.776145
-5.09602	0.0414822	0.77627
-5.06542	0.0412733	0.776398
-5.03483	0.0411367	0.776526
-5.00424	0.0410111	0.776651
-4.97365	0.0407628	0.776776
-4.94306	0.0403407	0.776904
-4.91247	0.0399017	0.777036
-4.88188	0.0398042	0.777168
-4.8513	0.0400951	0.777304
-4.82071	0.0403824	0.777436
-4.79013	0.0406165	0.777566
-4.75955	0.0408803	0.777698
-4.72897	0.0412172	0.777829
-4.69839	0.0415814	0.777958
-4.66781	0.0417697	0.778092
-4.63724	0.0418336	0.778226
-4.60667	0.0415272	0.778354
-4.57609	0.041013	0.77848
-4.54552	0.0404419	0.778602
-4.51495	0.0403308	0.778724
-4.48438	0.0407411	0.778849
-4.45381	0.041119	0.778981
-4.42325	0.0412105	0.779101
-4.39268	0.0410665	0.779219
-4.36212	0.0406515	0.77934
-4.33155	0.0402878	0.779461
-4.30099	0.0406377	0.779578
-4.27043	0.041342	0.779696
-4.23987	0.0419049	0.779813
-4.20932	0.0422835	0.779934
-4.17876	0.0422239	0.780052
-4.1482	0.0420293	0.780168
-4.11765	0.0416297	0.780284
-4.0871	0.041355	0.780404
-4.05654	0.0416448	0.780537
-4.02599	0.042186	0.780669
-3.99544	0.0426138	0.780794
-3.9649	0.042933	0.780922
-3.93435	0.0428167	0.781053
-3.9038	0.0425256	0.781179
-3.87326	0.0417715	0.781302
-3.84271	0.0409292	0.781421
-3.81217	0.0399439	0.781539
-3.78163	0.0397891	0.781658
-3.75109	0.0405253	0.781776
-3.72055	0.0412221	0.781886
-3.69001	0.0415764	0.781996
-3.65947	0.0417083	0.782111
-3.62893	0.0414721	0.782222
-3.5984	0.0410484	0.782336
-3.56786	0.0405256	0.782448
-3.53733	0.0401793	0.782557
-3.5068	0.0402483	0.782666
-3.47627	0.0405624	0.782781
-3.44574	0.0407368	0.782894
-3.41521	0.040807	0.783009
-3.38468	0.0406854	0.783126
-3.35415	0.0405438	0.783244
-3.32362	0.0405247	0.783359
-3.2931	0.0407329	0.78347
-3.26257	0.0408912	0.78358
-3.23205	0.0409823	0.783697
-3.20153	0.0408762	0.783817
-3.171	0.0405719	0.783933
-3.14048	0.0402385	0.784047
-3.10996	0.0401025	0.784154
-3.07944	0.0403686	0.784263
-3.04892	0.0409054	0.784373
-3.01841	0.0414139	0.784488
-2.98789	0.0419267	0.784602
-2.95737	0.0422715	0.784714
-2.92686	0.0423446	0.784829
-2.89634	0.0424036	0.784946
-2.86583	0.0421319	0.785056
-2.83532	0.0416769	0.78517
-2.80481	0.0412111	0.785289
-2.7743	0.0408457	0.785406
-2.74379	0.0408697	0.785526
-2.71328	0.0410995	0.78564
-2.68277	0.0412907	0.785749
-2.65226	0.0412163	0.785857
-2.62175	0.0409417	0.785962
-2.59125	0.0404611	0.786067
-2.56074	0.0399264	0.786168
-2.53024	0.039903	0.78627
-2.49973	0.040345	0.786367
-2.46923	0.0406768	0.786461
-2.43872	0.0408125	0.786554
-2.40822	0.0405141	0.786647
-2.37772	0.0400683	0.786743
-2.34722	0.0394518	0.786837
-2.31672	0.0395784	0.786926
-2.28622	0.0402815	0.787015
-2.25572	0.0409197	0.787104
-2.22522	0.0412589	0.787192
-2.19473	0.0413185	0.78728
-2.16423	0.041048	0.787368
-2.13373	0.0405653	0.787456
-2.10324	0.0400722	0.787545
-2.07274	0.0397773	0.787636
-2.04225	0.0397576	0.787733
-2.01175	0.0399463	0.78783
-1.98126	0.0401694	0.787924
-1.95077	0.0404743	0.788015
-1.92028	0.0409181	0.788102
-1.88978	0.041382	0.788191
-1.85929	0.0416551	0.788287
-1.8288	0.0418061	0.788379
-1.79831	0.0414982	0.788468
-1.76782	0.0410407	0.788556
-1.73733	0.040217	0.788648
-1.70684	0.0394432	0.788746
-1.67636	0.0395458	0.788843
-1.64587	0.0401517	0.78894
-1.61538	0.0405046	0.789036
-1.58489	0.0406082	0.789135
-1.55441	0.040237	0.789231
-1.52392	0.0396925	0.789326
-1.49344	0.0389682	0.789418
-1.46295	0.0392046	0.789505
-1.43247	0.0398849	0.789594
-1.40198	0.0403206	0.789691
-1.3715	0.0405459	0.789792
-1.34102	0.0404937	0.789892
-1.31053	0.0403809	0.789989
-1.28005	0.0404917	0.790087
-1.24957	0.0408999	0.790187
-1.21909	0.0413693	0.790286
-1.1886	0.041589	0.790381
-1.15812	0.0414953	0.79047
-1.12764	0.0411498	0.790556
-1.09716	0.0405859	0.790636
-1.06668	0.0401922	0.79072
-1.0362	0.0404837	0.790803
-1.00572	0.0409793	0.790881
-0.975243	0.0413567	0.790963
-0.944763	0.0413837	0.791045
-0.914285	0.0412678	0.791128
-0.883806	0.0410267	0.791206
-0.853328	0.040942	0.791285
-0.822849	0.0412418	0.791364
-0.792372	0.0415499	0.791431
-0.761894	0.0418099	0.791496
-0.731416	0.0416717	0.791563
-0.700939	0.0413128	0.791626
-0.670462	0.040677	0.791689
-0.639985	0.0400458	0.791758
-0.609509	0.0398815	0.791828
-0.579032	0.0401408	0.791886
-0.548556	0.0403835	0.791942
-0.51808	0.0402741	0.79199
-0.487604	0.0399616	0.792033
-0.457128	0.0392745	0.792077
-0.426652	0.0385338	0.792116
-0.396176	0.0390156	0.792155
-0.365701	0.0398078	0.792193
-0.335225	0.040311	0.792232
-0.30475	0.0406138	0.792267
-0.274275	0.0405004	0.792298
-0.2438	0.0402365	0.792327
-0.213324	0.0398526	0.79235
-0.182849	0.0396447	0.792368
-0.152374	0.0398539	0.792382
-0.1219	0.040155	0.792392
-0.0914246	0.0403592	0.792399
-0.0609497	0.040417	0.792404
-0.0304749	0.0403772	0.792407
0	0.0403396	0.792407
0.0304749	0.0403772	0.792407
0.0609497	0.040417	0.792404
0.0914246	0.0403592	0.792399
0.1219	0.040155	0.792392
0.152374	0.0398539	0.792382
0.182849	0.0396447	0.792368
0.213324	0.0398526	0.79235
0.2438	0.0402365	0.792327
0.274275	0.0405004	0.792298
0.30475	0.0406138	0.792267
0.335225	0.040311	0.792232
0.365701	0.0398078	0.792193
0.396176	0.0390156	0.792155
0.426652	0.0385338	0.792116
0.457128	0.0392745	0.792077
0.487604	0.0399616	0.792033
0.51808	0.0402741	0.79199
0.548556	0.0403835	0.791942
0.579032	0.0401408	0.791886
0.609509	0.0398815	0.791828
0.639985	0.0400458	0.791758
0.670462	0.040677	0.791689
0.700939	0.0413128	0.791626
0.731416	0.0416717	0.791563
0.761894	0.0418099	0.791496
0.792372	0.0415499	0.791431
0.822849	0.0412418	0.791364
0.853328	0.040942	0.791285
0.883806	0.0410267	0.791206
0.914285	0.0412678	0.791128
0.944763	0.0413837	0.791045
0.975243	0.0413567	0.790963
1.00572	0.0409793	0.790881
1.0362	0.0404837	0.790803
1.06668	0.0401922	0.79072
1.09716	0.0405859	0.790636
1.12764	0.0411498	0.790556
1.15812	0.0414953	0.79047
1.1886	0.041589	0.790381
1.21909	0.0413693	0.790286
1.24957	0.0408999	0.790187
1.28005	0.0404917	0.790087
1.31053	0.0403809	0.789989
1.34102	0.0404937	0.789892
1.3715	0.0405459	0.789792
1.40198	0.0403206	0.789691
1.43247	0.0398849	0.789594
1.46295	0.0392046	0.789505
1.49344	0.0389682	0.789418
1.52392	0.0396925	0.789326
1.55441	0.040237	0.789231
1.58489	0.0406082	0.789135
1.61538	0.0405046	0.789036
1.64587	0.0401517	0.78894
1.67636	0.0395458	0.788843
1.70684	0.0394432	0.788746
1.73733	0.040217	0.788648
1.76782	0.0410407	0.788556
1.79831	0.0414982	0.788468
1.8288	0.0418061	0.788379
1.85929	0.0416551	0.788287
1.88978	0.041382	0.788191
1.92028	0.0409181	0.788102
1.95077	0.0404743	0.788015
1.98126	0.0401694	0.787924
2.01175	0.0399463	0.78783
2.04225	0.0397576	0.787733
2.07274	0.0397773	0.787636
2.10324	0.0400722	0.787545
2.13373	0.0405653	0.787456
2.16423	0.041048	0.787368
2.19473	0.0413185	0.78728
2.22522	0.0412589	0.787192
2.25572	0.0409197	0.787104
2.28622	0.0402816	0.787015
2.31672	0.0395784	0.786926
2.34722	0.0394518	0.786837
2.37772	0.0400683	0.786743
2.40822	0.0405141	0.786647
2.43872	0.0408125	0.786554
2.46923	0.0406768	0.786461
2.49973	0.040345	0.786367
2.53024	0.039903	0.78627
2.56074	0.0399264	0.786168
2.59125	0.0404611	0.786067
2.62175	0.0409417	0.785962
2.65226	0.0412163	0.785857
2.68277	0.0412907	0.785749
2.71328	0.0410995	0.78564
2.74379	0.0408697	0.785526
2.7743	0.0408457	0.785406
2.80481	0.0412111	0.785289
2.83532	0.0416769	0.78517
2.86583	0.0421319	0.785056
2.89634	0.0424036	0.784946
2.92686	0.0423446	0.784829
2.95737	0.0422715	0.784714
2.98789	0.0419267	0.784602
3.01841	0.0414139	0.784488
3.04892	0.0409054	0.784373
3.07944	0.0403686	0.784263
3.10996	0.0401025	0.784154
3.14048	0.0402385	0.784047
3.171	0.0405719	0.783933
3.20153	0.0408762	0.783817
3.23205	0.0409823	0.783697
3.26257	0.0408912	0.78358
3.2931	0.0407329	0.78347
3.32362	0.0405247	0.783359
3.35415	0.0405438	0.783244
3.38468	0.0406854	0.783126
3.41521	0.040807	0.783009
3.44574	0.0407368	0.782894
3.47627	0.0405624	0.782781
3.5068	0.0402483	0.782666
3.53733	0.0401793	0.782557
3.56786	0.0405256	0.782448
3.5984	0.0410484	0.782336
[truncated: 1,762 more rows]

## Sheet: fig5e
theta_in (degree)	LPA I	LPA II	APF-c
-89.4091	3.65864	0.572042	0.000222401
-88.04	1.05372	0.553464	0.00021932
-87.2917	0.846408	0.541944	0.000215985
-86.7093	0.769768	0.533547	0.000212083
-86.2154	0.735617	0.52704	0.000208133
-85.7789	0.701518	0.514884	0.000205134
-85.3833	0.677145	0.505193	0.000201446
-85.019	0.67389	0.506125	0.000196931
-84.6796	0.664764	0.492284	0.000194212
-84.3605	0.657861	0.490188	0.000190121
-84.0584	0.648834	0.485506	0.000191297
-83.7709	0.633503	0.473049	0.00018759
-83.4961	0.643775	0.479695	0.000182182
-83.2324	0.648516	0.481314	0.000177236
-82.9785	0.638888	0.472893	0.000173328
-82.7335	0.639675	0.467895	0.00016996
-82.4964	0.639394	0.471949	0.000167178
-82.2665	0.641916	0.464558	0.000162736
-82.0433	0.635349	0.460993	0.000157898
-81.826	0.633581	0.461347	0.000155072
-81.6144	0.621326	0.449741	0.000150734
-81.408	0.620881	0.44235	0.000149089
-81.2063	0.615965	0.442534	0.000143369
-81.0092	0.612821	0.440192	0.000140297
-80.8162	0.614263	0.437487	0.000137067
-80.6272	0.608608	0.429099	0.000132761
-80.4419	0.613642	0.433314	0.000129593
-80.2601	0.61442	0.429128	0.000126489
-80.0816	0.615862	0.43189	0.00012303
-79.9062	0.606886	0.426703	0.000118402
-79.7338	0.604403	0.421038	0.000113885
-79.5641	0.603167	0.41096	0.000109012
-79.3972	0.603692	0.412263	0.000104878
-79.2329	0.603031	0.410916	0.000100926
-79.0709	0.605248	0.408182	9.73271e-05
-78.9113	0.607844	0.407845	9.36829e-05
-78.754	0.609841	0.406014	8.94963e-05
-78.5988	0.606292	0.40541	8.62523e-05
-78.4456	0.600722	0.40439	8.30588e-05
-78.2945	0.605903	0.405	8.09987e-05
-78.1452	0.607719	0.406694	7.7477e-05
-77.9978	0.602055	0.400896	7.34848e-05
-77.8521	0.596639	0.393889	7.0641e-05
-77.7081	0.597078	0.400013	6.74184e-05
-77.5658	0.592088	0.395804	6.48943e-05
-77.425	0.591942	0.389303	6.12683e-05
-77.2858	0.590561	0.388565	5.77706e-05
-77.1481	0.593432	0.391073	5.46176e-05
-77.0118	0.59973	0.397338	5.16265e-05
-76.8769	0.596598	0.401808	4.82465e-05
-76.7433	0.595282	0.390878	4.73814e-05
-76.6111	0.594101	0.385038	4.4757e-05
-76.4801	0.590016	0.385259	4.3538e-05
-76.3503	0.586761	0.383583	4.27236e-05
-76.2218	0.582939	0.372999	4.15665e-05
-76.0944	0.580821	0.377609	3.98511e-05
-75.9682	0.582885	0.379615	3.99807e-05
-75.843	0.582871	0.377873	4.01165e-05
-75.719	0.577295	0.378712	3.92475e-05
-75.5959	0.574346	0.382681	3.8976e-05
-75.4739	0.571548	0.39135	3.96261e-05
-75.3529	0.577256	0.369861	4.10208e-05
-75.2329	0.571965	0.362645	4.24214e-05
-75.1138	0.572834	0.363878	4.44215e-05
-74.9956	0.570251	0.376099	4.62353e-05
-74.8784	0.568895	0.374712	4.81367e-05
-74.762	0.571247	0.371472	4.99433e-05
-74.6465	0.565121	0.360036	5.16848e-05
-74.5318	0.565549	0.363055	5.37664e-05
-74.4179	0.568234	0.370685	5.62139e-05
-74.3049	0.568716	0.378849	5.90173e-05
-74.1926	0.572423	0.369759	6.16023e-05
-74.0811	0.572512	0.364449	6.43436e-05
-73.9704	0.574337	0.368084	6.7212e-05
-73.8604	0.565988	0.374422	6.99048e-05
-73.7511	0.565181	0.367308	7.23068e-05
-73.6426	0.5659	0.361047	7.5691e-05
-73.5347	0.563802	0.367663	7.78322e-05
-73.4275	0.565738	0.358251	8.08211e-05
-73.321	0.556308	0.36024	8.32915e-05
-73.2151	0.558154	0.349615	8.59185e-05
-73.1099	0.557789	0.353702	8.84469e-05
-73.0054	0.551182	0.342869	9.08988e-05
-72.9014	0.551759	0.354773	9.30805e-05
-72.7981	0.551545	0.353713	9.59518e-05
-72.6953	0.549876	0.354469	9.81828e-05
-72.5931	0.546517	0.347674	0.000100569
-72.4916	0.549346	0.347447	0.000104179
-72.3906	0.53579	0.349705	0.000106255
-72.2901	0.527225	0.339549	0.000108309
-72.1902	0.524086	0.338731	0.000110986
-72.0908	0.53009	0.346891	0.000113412
-71.992	0.530985	0.350509	0.000116216
-71.8937	0.527717	0.338032	0.000119178
-71.7959	0.525643	0.338556	0.000121487
-71.6986	0.527001	0.337363	0.000123781
-71.6018	0.528732	0.339323	0.000125923
-71.5054	0.530398	0.339752	0.000128313
-71.4096	0.52702	0.337341	0.000131136
-71.3143	0.513937	0.337786	0.000132728
-71.2194	0.502444	0.337959	0.000135873
-71.1249	0.48388	0.33593	0.000138356
-71.031	0.47011	0.338023	0.000140601
-70.9374	0.457962	0.346662	0.00014366
-70.8443	0.4294	0.342354	0.000147038
-70.7517	0.407357	0.340074	0.000149746
-70.6595	0.377514	0.326373	0.000152592
-70.5676	0.366601	0.332978	0.000154218
-70.4763	0.346469	0.320735	0.000157853
-70.3853	0.341359	0.314968	0.000160064
-70.2947	0.338129	0.315679	0.000161276
-70.2045	0.326491	0.316831	0.000163662
-70.1147	0.320341	0.312744	0.000165137
-70.0253	0.309521	0.300283	0.000167334
-69.9363	0.309786	0.303059	0.000168515
-69.8476	0.317528	0.31346	0.000170538
-69.7594	0.312383	0.311911	0.000170669
-69.6715	0.315427	0.317322	0.000172625
-69.5839	0.306597	0.310707	0.000175005
-69.4967	0.303842	0.316039	0.000175525
-69.4099	0.299979	0.316078	0.000176842
-69.3234	0.307364	0.313142	0.000177983
-69.2373	0.313985	0.305091	0.000179333
-69.1515	0.319305	0.318386	0.000180355
-69.066	0.310736	0.308039	0.00018238
-68.9809	0.308046	0.298771	0.000182041
-68.8961	0.304251	0.300136	0.00018168
-68.8116	0.313236	0.298981	0.000181654
-68.7275	0.32002	0.299248	0.000181803
-68.6436	0.313361	0.29715	0.000182815
-68.5601	0.311096	0.296816	0.00018357
-68.4769	0.315977	0.298563	0.000183783
-68.394	0.30987	0.294761	0.000183896
-68.3114	0.310075	0.295094	0.000182743
-68.2291	0.306938	0.29971	0.00018386
-68.147	0.304923	0.298987	0.000184045
-68.0653	0.307101	0.293726	0.00018383
-67.9839	0.298175	0.293726	0.000184831
-67.9027	0.306504	0.303454	0.000184853
-67.8218	0.31081	0.306824	0.000184227
-67.7413	0.314815	0.287091	0.000184424
-67.6609	0.321233	0.294124	0.000184062
-67.5809	0.321469	0.295409	0.000183885
-67.5011	0.307307	0.286851	0.000184232
-67.4216	0.316624	0.296376	0.000183538
-67.3424	0.316102	0.297361	0.000183591
-67.2634	0.306061	0.289998	0.000183043
-67.1847	0.317291	0.300585	0.00018083
-67.1062	0.30444	0.288376	0.000183019
-67.028	0.310205	0.294792	0.00018217
-66.95	0.311488	0.303944	0.000181077
-66.8723	0.30795	0.293114	0.000181173
-66.7949	0.307566	0.289622	0.000181036
-66.7176	0.311307	0.296575	0.000179563
-66.6407	0.316018	0.29683	0.000179252
-66.5639	0.317552	0.287691	0.0001786
-66.4874	0.320412	0.291014	0.000176565
-66.4111	0.308377	0.284851	0.000176709
-66.3351	0.304132	0.290569	0.000176121
-66.2593	0.297675	0.289179	0.000175124
-66.1837	0.299672	0.283673	0.000173816
-66.1084	0.302743	0.290228	0.000172768
-66.0332	0.306587	0.293493	0.000172286
-65.9583	0.310895	0.294495	0.000171806
-65.8836	0.311044	0.286779	0.000170506
-65.8091	0.316472	0.296858	0.000168294
-65.7349	0.31768	0.299377	0.000167676
-65.6608	0.314572	0.284373	0.000166561
-65.587	0.311338	0.287678	0.000164843
-65.5134	0.31835	0.301122	0.000163911
-65.4399	0.325139	0.298852	0.000162238
-65.3667	0.315869	0.294411	0.000160773
-65.2937	0.308199	0.290314	0.000160302
-65.2209	0.320641	0.299476	0.00015681
-65.1483	0.304185	0.292992	0.000157355
-65.0759	0.301841	0.291102	0.000155323
-65.0037	0.309816	0.305095	0.000153012
-64.9316	0.304869	0.30098	0.000152031
-64.8598	0.301073	0.294446	0.000151416
-64.7882	0.30188	0.296077	0.00014885
-64.7167	0.304453	0.294972	0.000146848
-64.6455	0.304884	0.285197	0.000145636
-64.5744	0.30941	0.292546	0.00014322
-64.5035	0.311552	0.30653	0.000141419
-64.4328	0.313183	0.300719	0.00014012
-64.3623	0.311864	0.297811	0.000138015
-64.2919	0.306313	0.293801	0.000135958
-64.2218	0.309242	0.304462	0.000133737
-64.1518	0.30397	0.30033	0.000132976
-64.082	0.301153	0.295741	0.000130773
-64.0123	0.302739	0.300267	0.000128952
-63.9429	0.307434	0.306625	0.000126454
-63.8736	0.302126	0.30414	0.000125631
-63.8045	0.291819	0.293228	0.000123907
-63.7355	0.299045	0.302665	0.000120788
-63.6667	0.306269	0.308342	0.000119007
-63.5981	0.307544	0.306705	0.000116614
-63.5297	0.302269	0.29921	0.000115004
-63.4614	0.298191	0.30429	0.000112992
-63.3932	0.310854	0.311334	0.000110181
-63.3253	0.300698	0.298469	0.000109049
-63.2575	0.297616	0.297864	0.000106486
-63.1898	0.294055	0.307593	0.000104045
-63.1223	0.301713	0.309151	0.000102217
-63.055	0.307553	0.3095	9.96559e-05
-62.9878	0.300146	0.313389	9.7506e-05
-62.9208	0.303758	0.311594	9.52223e-05
-62.8539	0.3144	0.312511	9.20531e-05
-62.7872	0.302543	0.308003	9.01436e-05
-62.7207	0.310139	0.312991	8.7014e-05
-62.6542	0.306578	0.308961	8.49973e-05
-62.588	0.30547	0.311843	8.27803e-05
-62.5218	0.30462	0.310849	8.0322e-05
-62.4559	0.303689	0.30882	7.84323e-05
-62.39	0.302065	0.308598	7.58617e-05
-62.3244	0.292943	0.308185	7.41827e-05
-62.2588	0.293896	0.311762	7.20253e-05
-62.1934	0.292949	0.306156	6.97578e-05
-62.1282	0.295805	0.303856	6.72972e-05
-62.063	0.298543	0.32089	6.5212e-05
-61.9981	0.302061	0.322341	6.29252e-05
-61.9332	0.311893	0.319946	6.06707e-05
-61.8685	0.309391	0.31911	5.82085e-05
-61.804	0.319002	0.333395	5.58822e-05
-61.7395	0.313948	0.330945	5.42192e-05
-61.6752	0.318965	0.328571	5.18765e-05
-61.6111	0.312777	0.322227	4.98885e-05
-61.547	0.29623	0.316014	4.77087e-05
-61.4831	0.295832	0.31528	4.62089e-05
-61.4194	0.3067	0.320479	4.41941e-05
-61.3557	0.300682	0.313238	4.17409e-05
-61.2922	0.305328	0.312936	4.04861e-05
-61.2288	0.308562	0.317062	3.90967e-05
-61.1656	0.299926	0.315131	3.776e-05
-61.1025	0.299971	0.311839	3.53429e-05
-61.0395	0.299024	0.322562	3.41872e-05
-60.9766	0.29484	0.32072	3.3605e-05
-60.9138	0.296848	0.308093	3.17874e-05
-60.8512	0.28985	0.304836	3.08364e-05
-60.7887	0.302943	0.328399	3.06503e-05
-60.7263	0.319682	0.337899	3.02414e-05
-60.6641	0.316816	0.335941	3.02332e-05
-60.6019	0.306261	0.333552	3.02769e-05
-60.5399	0.299105	0.321734	3.10482e-05
-60.478	0.295926	0.316847	3.10522e-05
-60.4162	0.295095	0.316996	3.21434e-05
-60.3545	0.297288	0.31395	3.19188e-05
-60.293	0.297678	0.317133	3.24607e-05
-60.2315	0.304142	0.328258	3.46513e-05
-60.1702	0.307421	0.323955	3.63215e-05
-60.109	0.306584	0.321118	3.76453e-05
-60.0479	0.297836	0.318607	3.83402e-05
-59.9869	0.290011	0.319251	3.88787e-05
-59.9261	0.296741	0.316122	4.1393e-05
-59.8653	0.298873	0.322152	4.25122e-05
-59.8047	0.296186	0.321942	4.29991e-05
-59.7441	0.295123	0.315531	4.49411e-05
-59.6837	0.292999	0.312036	4.75349e-05
-59.6234	0.292201	0.312221	4.94099e-05
-59.5632	0.292637	0.310136	5.0774e-05
-59.5031	0.293865	0.312243	5.2857e-05
-59.4431	0.29247	0.311399	5.55966e-05
-59.3832	0.289196	0.307667	5.7893e-05
-59.3234	0.284586	0.308943	5.93653e-05
-59.2637	0.281973	0.304153	5.93374e-05
-59.2041	0.290019	0.312168	6.09929e-05
-59.1447	0.294493	0.31809	6.32289e-05
-59.0853	0.293259	0.315325	6.46793e-05
-59.026	0.284597	0.309373	6.57653e-05
-58.9669	0.282156	0.310826	6.75297e-05
-58.9078	0.292993	0.31302	7.08446e-05
-58.8488	0.289737	0.309327	7.29249e-05
-58.79	0.284266	0.306601	7.42908e-05
-58.7312	0.290694	0.309357	7.67778e-05
-58.6726	0.280442	0.305034	7.78306e-05
-58.614	0.274293	0.305796	7.98074e-05
-58.5555	0.28182	0.30486	8.17997e-05
-58.4972	0.285401	0.309346	8.35035e-05
-58.4389	0.270902	0.300252	8.40775e-05
-58.3807	0.264529	0.289947	8.57835e-05
-58.3226	0.270726	0.29808	8.70639e-05
-58.2646	0.269282	0.297696	8.91088e-05
-58.2068	0.269072	0.29435	9.09576e-05
-58.149	0.269504	0.290851	9.26529e-05
-58.0913	0.267594	0.29378	9.42973e-05
-58.0336	0.267923	0.295547	9.59744e-05
-57.9761	0.265945	0.295821	9.77388e-05
-57.9187	0.265124	0.29317	9.83394e-05
-57.8614	0.269072	0.289583	9.9718e-05
-57.8041	0.264057	0.281616	0.000100777
-57.747	0.260453	0.28124	0.000102533
-57.6899	0.25833	0.281793	0.000103058
-57.6329	0.271744	0.292228	0.000105049
-57.5761	0.273712	0.289409	0.000107416
-57.5193	0.278458	0.290571	0.00010988
-57.4626	0.283928	0.295041	0.000111229
-57.406	0.27556	0.297045	0.000111646
-57.3494	0.278023	0.299722	0.000112592
-57.293	0.278525	0.295173	0.000114139
-57.2366	0.28072	0.298068	0.000114895
-57.1804	0.273101	0.291474	0.000115369
-57.1242	0.273351	0.287645	0.000116324
-57.0681	0.274419	0.290244	0.000117273
-57.0121	0.27516	0.291371	0.000118486
-56.9561	0.264291	0.287668	0.000118662
-56.9003	0.264672	0.292329	0.000118744
-56.8445	0.275575	0.292001	0.000120869
-56.7888	0.28269	0.293207	0.000123604
-56.7332	0.267633	0.287308	0.000122581
-56.6777	0.26796	0.28616	0.000122555
-56.6223	0.268451	0.286427	0.000123266
-56.5669	0.264466	0.288951	0.00012442
-56.5117	0.267119	0.288414	0.00012521
-56.4565	0.256023	0.274857	0.000125478
-56.4014	0.252932	0.278074	0.000125236
-56.3463	0.25914	0.282934	0.000126525
-56.2914	0.257999	0.274296	0.000127658
-56.2365	0.261264	0.278416	0.000127619
-56.1817	0.271415	0.286819	0.000129266
-56.127	0.266531	0.278509	0.000129388
-56.0724	0.264712	0.277508	0.000130557
-56.0178	0.269691	0.279353	0.000130743
-55.9633	0.262201	0.278129	0.000129217
-55.9089	0.258099	0.269242	0.000130048
-55.8546	0.258699	0.270033	0.000130819
-55.8003	0.261395	0.271744	0.000131307
-55.7461	0.258444	0.271579	0.000131507
-55.692	0.265592	0.276597	0.000131862
-55.638	0.270536	0.278332	0.000132067
-55.584	0.266997	0.273291	0.000132111
-55.5302	0.266786	0.269036	0.000132728
-55.4764	0.263341	0.271276	0.000131515
-55.4226	0.275654	0.282498	0.000132159
-55.369	0.275508	0.282953	0.000132275
-55.3154	0.268803	0.277731	0.00013227
-55.2618	0.266261	0.279551	0.00013195
-55.2084	0.270209	0.282557	0.000131771
-55.155	0.268014	0.27406	0.000130995
-55.1017	0.268243	0.272244	0.000131559
-55.0485	0.267843	0.272939	0.000131553
-54.9953	0.266031	0.271607	0.000130455
-54.9422	0.270222	0.277945	0.000130825
-54.8892	0.266017	0.279196	0.000129892
-54.8363	0.271257	0.278156	0.000129658
-54.7834	0.267693	0.271513	0.000129262
-54.7306	0.265402	0.269283	0.000129399
-54.6778	0.274406	0.277373	0.000130458
-54.6252	0.274776	0.280634	0.000129684
-54.5726	0.269703	0.275409	0.000128791
-54.52	0.269705	0.276109	0.000127396
-54.4675	0.270752	0.280358	0.00012785
-54.4151	0.276012	0.27686	0.00012648
-54.3628	0.270421	0.274993	0.000125416
-54.3105	0.275211	0.277752	0.00012578
-54.2583	0.286676	0.279965	0.000124641
-54.2062	0.279794	0.277366	0.000122994
-54.1541	0.273161	0.280232	0.000123132
-54.1021	0.282191	0.289502	0.000122499
-54.0502	0.284038	0.284658	0.000122531
-53.9983	0.281643	0.284101	0.000121668
-53.9465	0.280646	0.278266	0.00012062
-53.8947	0.277815	0.275283	0.00011958
-53.8431	0.272689	0.274247	0.000118505
-53.7914	0.272136	0.276514	0.000118441
-53.7399	0.269261	0.273074	0.000116884
-53.6884	0.265743	0.26779	0.000115017
-53.6369	0.262889	0.265641	0.000114366
-53.5856	0.266925	0.274127	0.000113476
-53.5343	0.266848	0.269689	0.00011208
-53.483	0.270808	0.270698	0.000111573
-53.4318	0.270687	0.272561	0.000110906
-53.3807	0.271004	0.272052	0.000109254
-53.3297	0.280044	0.277975	0.000108905
-53.2787	0.279767	0.279745	0.000106937
-53.2277	0.277287	0.275908	0.00010663
-53.1769	0.272274	0.270239	0.000105314
-53.126	0.273299	0.272408	0.000103862
-53.0753	0.27362	0.270028	0.000102792
-53.0246	0.275052	0.272169	0.000102657
-52.9739	0.275683	0.273772	0.000100618
-52.9234	0.276179	0.273415	9.93869e-05
-52.8729	0.278881	0.278789	9.83313e-05
-52.8224	0.280281	0.281561	9.69806e-05
-52.772	0.275835	0.276705	9.55077e-05
-52.7216	0.277046	0.276452	9.42196e-05
-52.6714	0.274623	0.275039	9.26456e-05
-52.6211	0.279411	0.280432	9.22327e-05
-52.571	0.283723	0.285651	9.10344e-05
-52.5208	0.283582	0.285259	8.99112e-05
-52.4708	0.28227	0.284192	8.79137e-05
-52.4208	0.282532	0.287346	8.6821e-05
-52.3709	0.286856	0.288492	8.45849e-05
-52.321	0.286716	0.285118	8.34019e-05
-52.2711	0.285802	0.286578	8.12649e-05
-52.2214	0.287563	0.287462	7.94992e-05
-52.1716	0.291412	0.287303	7.92376e-05
-52.122	0.283338	0.284875	7.78891e-05
-52.0724	0.287666	0.288294	7.65765e-05
-52.0228	0.289544	0.288699	7.42228e-05
-51.9733	0.290982	0.290621	7.34301e-05
-51.9239	0.29579	0.295798	7.26576e-05
-51.8745	0.28913	0.289619	7.18206e-05
-51.8252	0.290141	0.292342	7.03828e-05
-51.7759	0.292883	0.29656	6.78536e-05
-51.7267	0.294978	0.299559	6.67725e-05
-51.6775	0.298587	0.300939	6.64501e-05
-51.6284	0.298981	0.301844	6.4061e-05
-51.5793	0.298206	0.301709	6.12973e-05
-51.5303	0.302925	0.307246	6.13303e-05
-51.4813	0.310456	0.308406	6.08307e-05
-51.4324	0.304871	0.301931	5.84346e-05
-51.3836	0.302082	0.298739	5.78216e-05
-51.3348	0.300979	0.299867	5.6007e-05
-51.286	0.303029	0.301408	5.44427e-05
-51.2373	0.308987	0.303556	5.40863e-05
-51.1887	0.300816	0.300028	5.14339e-05
-51.1401	0.295962	0.297479	4.96499e-05
-51.0915	0.302284	0.308562	4.78854e-05
-51.043	0.30516	0.309968	4.72013e-05
-50.9946	0.312174	0.314569	4.78834e-05
-50.9462	0.312088	0.316981	4.53437e-05
-50.8978	0.307791	0.313366	4.40383e-05
-50.8495	0.313964	0.319645	4.31879e-05
-50.8013	0.315459	0.32219	4.1822e-05
-50.7531	0.313995	0.321535	4.09916e-05
-50.705	0.312496	0.318242	4.03776e-05
-50.6569	0.309829	0.319226	3.90436e-05
-50.6088	0.314678	0.319455	3.82439e-05
-50.5608	0.319913	0.318688	3.80911e-05
-50.5129	0.32067	0.328989	3.68407e-05
-50.465	0.323202	0.327324	3.65165e-05
-50.4171	0.335042	0.332809	3.69451e-05
-50.3693	0.334815	0.338424	3.65987e-05
-50.3216	0.330454	0.336221	3.61547e-05
-50.2739	0.326575	0.335466	3.45471e-05
-50.2262	0.329507	0.338861	3.43387e-05
-50.1786	0.33425	0.341368	3.32849e-05
-50.131	0.326403	0.33692	3.32853e-05
-50.0835	0.321527	0.33687	3.32978e-05
-50.036	0.321411	0.336685	3.27417e-05
-49.9886	0.325595	0.340306	3.26565e-05
-49.9412	0.326212	0.342648	3.29732e-05
-49.8939	0.331115	0.343074	3.31918e-05
-49.8466	0.340488	0.350118	3.35741e-05
-49.7994	0.340216	0.354207	3.41757e-05
-49.7522	0.343637	0.360336	3.5216e-05
-49.7051	0.34635	0.365736	3.524e-05
-49.658	0.353072	0.370415	3.6051e-05
-49.6109	0.356717	0.371292	3.68301e-05
-49.5639	0.363659	0.383625	3.77535e-05
-49.5169	0.370141	0.392843	3.84446e-05
-49.47	0.369536	0.393005	3.91846e-05
-49.4231	0.376184	0.408823	3.97039e-05
-49.3763	0.404973	0.453406	4.09029e-05
-49.3295	0.3936	0.447063	4.19001e-05
-49.2828	0.382845	0.447573	4.21242e-05
-49.2361	0.380938	0.455229	4.31957e-05
-49.1894	0.383345	0.458216	4.4245e-05
-49.1428	0.385582	0.465312	4.51437e-05
-49.0963	0.384029	0.462978	4.66376e-05
-49.0498	0.381653	0.464288	4.7727e-05
-49.0033	0.386601	0.473049	4.86046e-05
-48.9568	0.385438	0.474598	4.96621e-05
-48.9105	0.382318	0.467898	5.10813e-05
-48.8641	0.376123	0.465952	5.21492e-05
-48.8178	0.379761	0.469096	5.28502e-05
-48.7715	0.376272	0.461958	5.40532e-05
-48.7253	0.371072	0.461331	5.49045e-05
-48.6791	0.371979	0.464892	5.58377e-05
-48.633	0.3712	0.465254	5.67731e-05
-48.5869	0.373004	0.467117	5.72664e-05
-48.5409	0.370536	0.466429	5.85232e-05
-48.4949	0.376628	0.471035	5.92989e-05
-48.4489	0.375331	0.467855	5.98585e-05
-48.403	0.36906	0.46102	6.0954e-05
-48.3571	0.369045	0.455174	6.23893e-05
-48.3113	0.357822	0.450423	6.34732e-05
-48.2654	0.347489	0.445567	6.46514e-05
-48.2197	0.34119	0.441259	6.53087e-05
-48.174	0.339218	0.443244	6.60127e-05
-48.1283	0.338147	0.437371	6.66408e-05
-48.0827	0.338467	0.43628	6.68905e-05
-48.0371	0.340699	0.434426	6.78894e-05
-47.9915	0.346547	0.429648	6.87801e-05
-47.946	0.341234	0.418838	6.93315e-05
-47.9005	0.33771	0.418303	6.95172e-05
-47.8551	0.340854	0.414716	7.06542e-05
-47.8097	0.339353	0.409413	7.17378e-05
-47.7643	0.325982	0.400797	7.28935e-05
-47.719	0.324004	0.396335	7.34584e-05
-47.6737	0.322556	0.391787	7.43926e-05
-47.6285	0.320881	0.389165	7.58941e-05
-47.5833	0.320139	0.378835	7.65012e-05
-47.5381	0.318381	0.368824	7.71872e-05
-47.493	0.314908	0.362249	7.80941e-05
-47.4479	0.323208	0.362017	7.85966e-05
-47.4029	0.328975	0.360122	7.89916e-05
-47.3579	0.319928	0.349281	7.92468e-05
-47.3129	0.323354	0.343974	7.94599e-05
-47.268	0.322161	0.333531	7.99665e-05
-47.2231	0.312079	0.331531	8.0378e-05
-47.1782	0.319246	0.337227	8.00585e-05
-47.1334	0.327772	0.339847	8.01126e-05
-47.0886	0.331892	0.337564	8.01025e-05
-47.0439	0.330073	0.330235	8.01784e-05
-46.9992	0.321917	0.324026	8.13224e-05
-46.9545	0.323788	0.326741	8.16336e-05
-46.9099	0.334996	0.325771	8.19e-05
-46.8653	0.336528	0.319552	8.27866e-05
-46.8208	0.332316	0.317931	8.37282e-05
-46.7762	0.328534	0.31068	8.41068e-05
-46.7318	0.327038	0.31051	8.42727e-05
-46.6873	0.330218	0.311422	8.42308e-05
-46.6429	0.329598	0.310555	8.44655e-05
-46.5985	0.328083	0.310562	8.44494e-05
-46.5542	0.336121	0.314941	8.38944e-05
-46.5099	0.336015	0.312659	8.38403e-05
-46.4656	0.327369	0.303884	8.43266e-05
-46.4214	0.329131	0.306831	8.43938e-05
-46.3772	0.334449	0.309294	8.47469e-05
-46.3331	0.337792	0.310544	8.44019e-05
-46.289	0.336453	0.307759	8.38204e-05
-46.2449	0.330586	0.299521	8.46708e-05
-46.2008	0.333981	0.301929	8.53062e-05
-46.1568	0.340799	0.307378	8.50428e-05
-46.1128	0.343027	0.308675	8.43777e-05
-46.0689	0.330443	0.295924	8.47997e-05
-46.025	0.33203	0.297159	8.43716e-05
-45.9811	0.337469	0.300329	8.38776e-05
-45.9373	0.332492	0.295612	8.37836e-05
-45.8935	0.33001	0.295676	8.31954e-05
-45.8497	0.331404	0.295451	8.33545e-05
-45.806	0.328117	0.29108	8.36288e-05
-45.7623	0.334736	0.295817	8.26635e-05
-45.7186	0.33079	0.292779	8.19616e-05
-45.675	0.328548	0.295442	8.25649e-05
-45.6314	0.335926	0.296918	8.21004e-05
-45.5878	0.328364	0.291761	8.18923e-05
-45.5443	0.322792	0.290817	8.19378e-05
-45.5008	0.328076	0.29271	8.1341e-05
-45.4573	0.324596	0.292713	8.08512e-05
-45.4139	0.319911	0.289203	8.05893e-05
-45.3705	0.318615	0.286797	8.04401e-05
-45.3271	0.317098	0.287487	7.97413e-05
-45.2838	0.317063	0.288632	7.87651e-05
-45.2405	0.315215	0.285383	7.82231e-05
-45.1972	0.316033	0.285697	7.72438e-05
-45.154	0.316492	0.285283	7.71581e-05
-45.1108	0.313382	0.282432	7.68439e-05
-45.0676	0.308402	0.281414	7.62287e-05
-45.0245	0.309103	0.28107	7.58504e-05
-44.9814	0.308124	0.27815	7.54179e-05
-44.9383	0.306378	0.27789	7.47311e-05
-44.8953	0.31005	0.276908	7.4311e-05
-44.8523	0.307475	0.275994	7.35898e-05
-44.8093	0.305999	0.280143	7.27267e-05
-44.7664	0.306458	0.277712	7.21862e-05
-44.7235	0.302701	0.273542	7.15284e-05
-44.6806	0.297957	0.271404	7.03681e-05
-44.6378	0.300698	0.270447	6.95298e-05
-44.595	0.298479	0.265977	6.95697e-05
-44.5522	0.296517	0.262566	6.87662e-05
-44.5094	0.301545	0.266561	6.78087e-05
-44.4667	0.296063	0.261713	6.73869e-05
-44.424	0.288065	0.253417	6.6481e-05
-44.3814	0.294944	0.255567	6.56373e-05
-44.3387	0.295451	0.255885	6.49449e-05
-44.2961	0.283481	0.251382	6.37918e-05
-44.2536	0.28636	0.247681	6.28319e-05
-44.211	0.283663	0.246522	6.25792e-05
-44.1685	0.279379	0.246916	6.09249e-05
-44.1261	0.279723	0.241853	6.0591e-05
-44.0836	0.278406	0.243313	5.96004e-05
-44.0412	0.279157	0.243558	5.84131e-05
-43.9988	0.287329	0.244805	5.74877e-05
-43.9565	0.281561	0.239403	5.66048e-05
-43.9142	0.282118	0.239613	5.57815e-05
-43.8719	0.284815	0.239764	5.45444e-05
-43.8296	0.278276	0.236752	5.38957e-05
-43.7874	0.279257	0.235697	5.2924e-05
-43.7452	0.277166	0.23304	5.18266e-05
-43.703	0.270192	0.231377	5.12713e-05
-43.6609	0.271987	0.233157	5.01802e-05
-43.6188	0.271555	0.227288	4.91104e-05
-43.5767	0.266865	0.223199	4.84778e-05
-43.5347	0.269052	0.22905	4.74727e-05
-43.4926	0.266994	0.225269	4.6509e-05
-43.4506	0.262099	0.220638	4.56367e-05
-43.4087	0.266851	0.223369	4.46109e-05
-43.3667	0.269333	0.223457	4.34355e-05
-43.3248	0.264256	0.22581	4.28092e-05
-43.283	0.264613	0.225996	4.22028e-05
-43.2411	0.264708	0.226476	4.07337e-05
-43.1993	0.260616	0.227764	3.98284e-05
-43.1575	0.259381	0.227411	3.92107e-05
-43.1157	0.253369	0.224186	3.81533e-05
-43.074	0.251099	0.221449	3.71722e-05
-43.0323	0.251164	0.219538	3.63695e-05
-42.9906	0.247523	0.218479	3.51003e-05
-42.949	0.243668	0.216628	3.4307e-05
-42.9074	0.243228	0.217699	3.35944e-05
-42.8658	0.240263	0.217092	3.26772e-05
-42.8242	0.243613	0.219708	3.22965e-05
-42.7827	0.247329	0.223438	3.17679e-05
-42.7411	0.237441	0.214121	3.04529e-05
-42.6997	0.23487	0.214156	3.01173e-05
-42.6582	0.235104	0.216414	2.99466e-05
-42.6168	0.235877	0.218797	2.90235e-05
-42.5754	0.234	0.217372	2.77226e-05
-42.534	0.227026	0.21309	2.77641e-05
-42.4927	0.227778	0.215194	2.7969e-05
-42.4514	0.2254	0.213118	2.64579e-05
-42.4101	0.225915	0.213305	2.61639e-05
-42.3688	0.226206	0.214951	2.65888e-05
-42.3276	0.224741	0.214621	2.65419e-05
-42.2864	0.224584	0.217608	2.72733e-05
-42.2452	0.220353	0.2138	2.62385e-05
-42.204	0.221191	0.212877	2.63734e-05
-42.1629	0.217743	0.209201	2.63694e-05
-42.1218	0.218703	0.213823	2.58742e-05
-42.0807	0.221714	0.216725	2.71271e-05
-42.0397	0.215946	0.2121	2.68645e-05
-41.9987	0.214378	0.211841	2.64309e-05
-41.9577	0.212607	0.210395	2.67884e-05
-41.9167	0.207717	0.207804	2.7127e-05
-41.8758	0.209997	0.208811	2.79951e-05
-41.8349	0.211478	0.210017	2.84886e-05
-41.794	0.207172	0.210446	2.88985e-05
-41.7531	0.20509	0.208954	2.93514e-05
-41.7123	0.207334	0.209541	3.0589e-05
-41.6715	0.206399	0.208625	3.08482e-05
-41.6307	0.206762	0.208832	3.06612e-05
-41.5899	0.207255	0.211311	3.24298e-05
-41.5492	0.207814	0.21091	3.25207e-05
-41.5085	0.211308	0.210836	3.3299e-05
-41.4678	0.21236	0.214508	3.46028e-05
-41.4271	0.207588	0.213407	3.47167e-05
-41.3865	0.206782	0.213887	3.5528e-05
-41.3459	0.206546	0.214167	3.60856e-05
-41.3053	0.206258	0.211888	3.67646e-05
-41.2648	0.206062	0.211962	3.79295e-05
-41.2242	0.203646	0.212171	3.84391e-05
-41.1837	0.20431	0.210597	3.89612e-05
-41.1432	0.207074	0.212187	4.06886e-05
-41.1028	0.208966	0.215011	4.2178e-05
-41.0624	0.204827	0.211312	4.20036e-05
-41.0219	0.201629	0.210597	4.30192e-05
-40.9816	0.20408	0.212758	4.42035e-05
-40.9412	0.201573	0.207046	4.38518e-05
-40.9009	0.200292	0.207853	4.5128e-05
-40.8606	0.20069	0.210362	4.61538e-05
-40.8203	0.198736	0.208453	4.64246e-05
-40.78	0.19901	0.208384	4.74921e-05
-40.7398	0.198901	0.208004	4.83586e-05
-40.6996	0.202551	0.209523	4.94534e-05
-40.6594	0.202021	0.209702	5.07141e-05
-40.6192	0.199703	0.208296	5.09573e-05
-40.5791	0.199038	0.206837	5.14951e-05
-40.539	0.202863	0.208498	5.28474e-05
-40.4989	0.204032	0.208737	5.33572e-05
-40.4588	0.201344	0.209219	5.42251e-05
-40.4188	0.202844	0.211319	5.63492e-05
-40.3788	0.203421	0.210303	5.68606e-05
-40.3388	0.201767	0.211522	5.7278e-05
-40.2988	0.202534	0.212177	5.78551e-05
-40.2589	0.203682	0.212808	5.85841e-05
-40.219	0.205837	0.215496	5.99528e-05
-40.1791	0.207722	0.216649	6.10792e-05
-40.1392	0.209039	0.217721	6.16087e-05
-40.0993	0.21063	0.218906	6.28709e-05
-40.0595	0.206436	0.215311	6.29159e-05
-40.0197	0.207191	0.214985	6.32754e-05
-39.9799	0.207899	0.21441	6.43646e-05
-39.9402	0.210382	0.215827	6.52478e-05
-39.9004	0.211373	0.217413	6.59564e-05
-39.8607	0.208899	0.216835	6.65847e-05
-39.821	0.209675	0.217309	6.71603e-05
-39.7813	0.209524	0.216383	6.77882e-05
-39.7417	0.210577	0.214713	6.82862e-05
-39.7021	0.210935	0.216402	6.89125e-05
-39.6625	0.212193	0.21784	6.95828e-05
-39.6229	0.211235	0.215625	7.0098e-05
-39.5834	0.211174	0.215929	7.02462e-05
-39.5438	0.209715	0.211423	7.06564e-05
-39.5043	0.211888	0.212888	7.17368e-05
-39.4648	0.212256	0.213858	7.20539e-05
-39.4254	0.211004	0.211037	7.19677e-05
-39.3859	0.211754	0.21055	7.28301e-05
-39.3465	0.211479	0.209457	7.37078e-05
-39.3071	0.20874	0.20534	7.41186e-05
-39.2677	0.205869	0.205701	7.40609e-05
-39.2284	0.205027	0.20568	7.46189e-05
-39.1891	0.211651	0.214244	7.53524e-05
-39.1497	0.212488	0.22157	7.53545e-05
-39.1105	0.21557	0.226551	7.57434e-05
-39.0712	0.240823	0.237805	7.63436e-05
-39.032	0.264309	0.249495	7.67206e-05
-38.9927	0.276364	0.247341	7.73258e-05
-38.9535	0.281978	0.235466	7.76724e-05
-38.9144	0.272154	0.224358	7.79627e-05
-38.8752	0.257465	0.211892	7.8874e-05
-38.8361	0.246065	0.200309	7.92299e-05
-38.797	0.237585	0.198453	7.9569e-05
-38.7579	0.223265	0.191551	7.91209e-05
-38.7188	0.214352	0.187428	7.8673e-05
-38.6797	0.211805	0.19284	7.9527e-05
-38.6407	0.208106	0.19259	7.99853e-05
-38.6017	0.204319	0.189977	8.03042e-05
-38.5627	0.198525	0.187466	8.01744e-05
-38.5238	0.19296	0.184352	7.98059e-05
-38.4848	0.194125	0.186284	8.01724e-05
-38.4459	0.19316	0.189913	8.10451e-05
-38.407	0.191662	0.188719	8.13374e-05
-38.3681	0.188263	0.186726	8.08274e-05
-38.3293	0.185495	0.186652	8.07176e-05
-38.2904	0.184261	0.186574	8.01642e-05
-38.2516	0.185276	0.189411	8.00513e-05
-38.2128	0.186352	0.190689	8.02378e-05
-38.174	0.185457	0.190946	8.00775e-05
-38.1353	0.18527	0.192454	7.97166e-05
-38.0965	0.185978	0.19279	7.98656e-05
-38.0578	0.183732	0.190749	7.92317e-05
-38.0191	0.185342	0.192899	8.00512e-05
-37.9805	0.18493	0.194308	7.98934e-05
-37.9418	0.18357	0.192542	7.93261e-05
-37.9032	0.184349	0.192742	7.92022e-05
-37.8646	0.186484	0.194365	7.94304e-05
-37.826	0.183988	0.19274	7.9561e-05
-37.7874	0.183309	0.1929	7.93951e-05
-37.7489	0.186379	0.195837	7.94186e-05
-37.7103	0.187505	0.196569	7.92752e-05
-37.6718	0.190192	0.197902	7.93526e-05
-37.6333	0.191613	0.198861	7.84374e-05
-37.5948	0.190123	0.197762	7.83527e-05
-37.5564	0.189797	0.197759	7.82792e-05
-37.518	0.190115	0.19832	7.76014e-05
-37.4796	0.185878	0.194134	7.69523e-05
-37.4412	0.184236	0.192233	7.66862e-05
-37.4028	0.181412	0.189499	7.59596e-05
-37.3644	0.179636	0.188655	7.57449e-05
-37.3261	0.182575	0.190936	7.56405e-05
-37.2878	0.185243	0.192928	7.60497e-05
-37.2495	0.185531	0.193849	7.58234e-05
-37.2112	0.185492	0.19411	7.52468e-05
-37.173	0.187332	0.194326	7.50648e-05
-37.1347	0.186256	0.193963	7.42546e-05
-37.0965	0.1876	0.194706	7.35689e-05
-37.0583	0.185682	0.192688	7.27879e-05
-37.0201	0.18555	0.193528	7.19337e-05
-36.982	0.185278	0.192714	7.15328e-05
-36.9438	0.184068	0.191017	7.08514e-05
-36.9057	0.181696	0.18898	7.03203e-05
-36.8676	0.181841	0.187672	7.00551e-05
-36.8295	0.182073	0.189213	6.96488e-05
-36.7915	0.183873	0.191222	6.9539e-05
-36.7534	0.18461	0.19126	6.94443e-05
-36.7154	0.185183	0.192269	6.89442e-05
-36.6774	0.185259	0.192668	6.77526e-05
-36.6394	0.18579	0.191814	6.71484e-05
-36.6014	0.188712	0.193284	6.72021e-05
-36.5635	0.187714	0.192867	6.60957e-05
-36.5255	0.186443	0.191286	6.53174e-05
-36.4876	0.186318	0.192133	6.4678e-05
-36.4497	0.185747	0.191678	6.39948e-05
-36.4119	0.184507	0.18999	6.37336e-05
-36.374	0.185641	0.19116	6.31414e-05
-36.3362	0.184688	0.189814	6.24698e-05
-36.2983	0.183501	0.188354	6.15212e-05
-36.2605	0.185091	0.189997	6.09759e-05
-36.2227	0.185505	0.190398	6.04468e-05
-36.185	0.186346	0.191482	6.02827e-05
-36.1472	0.184483	0.191255	5.89713e-05
-36.1095	0.184351	0.190191	5.86292e-05
-36.0718	0.182094	0.188551	5.75376e-05
-36.0341	0.181516	0.189167	5.66233e-05
-35.9964	0.180889	0.187861	5.63013e-05
-35.9588	0.179649	0.186285	5.55229e-05
-35.9211	0.1808	0.186902	5.49446e-05
-35.8835	0.178732	0.185025	5.41116e-05
-35.8459	0.179884	0.186454	5.35999e-05
-35.8083	0.182416	0.188343	5.32276e-05
-35.7707	0.185067	0.190023	5.26561e-05
-35.7332	0.188865	0.19342	5.23262e-05
-35.6957	0.189325	0.193248	5.20388e-05
-35.6581	0.185294	0.191273	5.05945e-05
-35.6206	0.18379	0.190296	4.95956e-05
-35.5832	0.184422	0.189845	4.88829e-05
-35.5457	0.185079	0.191215	4.82033e-05
-35.5082	0.188099	0.193986	4.8205e-05
-35.4708	0.185657	0.190364	4.74942e-05
-35.4334	0.182582	0.187789	4.64018e-05
-35.396	0.181841	0.186509	4.54019e-05
-35.3586	0.184345	0.189012	4.50145e-05
-35.3213	0.186253	0.190982	4.45735e-05
-35.2839	0.185631	0.190004	4.3921e-05
-35.2466	0.184427	0.189069	4.31609e-05
-35.2093	0.184166	0.189003	4.25317e-05
-35.172	0.184467	0.18892	4.1961e-05
-35.1347	0.185054	0.18875	4.13603e-05
-35.0975	0.185025	0.188341	4.11158e-05
-35.0603	0.182609	0.185907	3.96214e-05
-35.023	0.182233	0.186003	3.93376e-05
-34.9858	0.18391	0.187284	3.88786e-05
-34.9486	0.180787	0.184324	3.78001e-05
-34.9115	0.180926	0.184069	3.74356e-05
-34.8743	0.180891	0.184592	3.63805e-05
-34.8372	0.181507	0.186238	3.5869e-05
-34.8001	0.185648	0.188677	3.62768e-05
-34.7629	0.183432	0.186701	3.5453e-05
-34.7259	0.179384	0.183779	3.44203e-05
-34.6888	0.181031	0.184257	3.44703e-05
-34.6517	0.181769	0.184963	3.41039e-05
-34.6147	0.180746	0.184216	3.33057e-05
-34.5777	0.181389	0.184676	3.25714e-05
-34.5407	0.182415	0.185784	3.22139e-05
-34.5037	0.181574	0.184865	3.16593e-05
-34.4667	0.181909	0.184702	3.13332e-05
-34.4298	0.180153	0.182788	3.07591e-05
-34.3928	0.180368	0.183309	3.07485e-05
-34.3559	0.181814	0.184378	3.04888e-05
-34.319	0.181969	0.184541	3.02444e-05
-34.2821	0.185544	0.186127	3.03603e-05
-34.2452	0.186734	0.187577	2.99038e-05
-34.2084	0.182493	0.184336	3.00691e-05
-34.1715	0.184201	0.185423	2.95481e-05
-34.1347	0.183921	0.185406	2.92661e-05
-34.0979	0.183668	0.183944	2.95036e-05
-34.0611	0.184141	0.184241	2.93591e-05
-34.0243	0.18408	0.184455	2.90908e-05
-33.9876	0.183313	0.184823	2.90505e-05
-33.9508	0.181691	0.183164	2.8949e-05
-33.9141	0.18188	0.182693	2.88674e-05
-33.8774	0.182148	0.183713	2.88135e-05
-33.8407	0.183951	0.185295	2.90224e-05
-33.804	0.18331	0.183116	2.90507e-05
-33.7673	0.182168	0.182575	2.88054e-05
-33.7307	0.184938	0.18517	2.90073e-05
-33.694	0.185437	0.185175	2.95515e-05
-33.6574	0.185474	0.185614	2.97478e-05
-33.6208	0.185747	0.186371	3.00249e-05
-33.5842	0.185063	0.185827	3.02972e-05
-33.5476	0.182661	0.183306	3.03357e-05
-33.5111	0.185878	0.186204	3.09827e-05
-33.4745	0.185955	0.185729	3.13401e-05
-33.438	0.186236	0.185822	3.0987e-05
-33.4015	0.184007	0.182518	3.12731e-05
-33.365	0.186612	0.183833	3.13699e-05
-33.3285	0.186097	0.183934	3.17954e-05
-33.2921	0.184423	0.181777	3.24129e-05
-33.2556	0.187572	0.185122	3.29907e-05
-33.2192	0.185633	0.183435	3.34915e-05
-33.1828	0.185438	0.184144	3.35962e-05
-33.1463	0.187118	0.185964	3.37503e-05
-33.11	0.18393	0.182723	3.43494e-05
-33.0736	0.183118	0.181748	3.4545e-05
-33.0372	0.188793	0.186957	3.47965e-05
-33.0009	0.186011	0.184116	3.52417e-05
-32.9645	0.186188	0.183237	3.55989e-05
-32.9282	0.183683	0.181033	3.58173e-05
-32.8919	0.179651	0.177583	3.6337e-05
-32.8556	0.182658	0.179835	3.68797e-05
-32.8194	0.181799	0.181081	3.72777e-05
-32.7831	0.183348	0.18302	3.7845e-05
-32.7469	0.186916	0.185941	3.84647e-05
-32.7107	0.187368	0.185988	3.84899e-05
-32.6744	0.188903	0.186247	3.86049e-05
-32.6382	0.188878	0.18627	3.88984e-05
-32.6021	0.184477	0.181977	3.93618e-05
-32.5659	0.184301	0.180981	3.97405e-05
-32.5297	0.187243	0.182698	3.99029e-05
-32.4936	0.187952	0.182905	4.0438e-05
-32.4575	0.18455	0.181404	4.1168e-05
-32.4214	0.187997	0.184436	4.13863e-05
-32.3853	0.183258	0.17973	4.19844e-05
-32.3492	0.181747	0.178296	4.2164e-05
-32.3131	0.184637	0.18023	4.24072e-05
-32.2771	0.182113	0.177767	4.26424e-05
-32.241	0.179066	0.175458	4.29905e-05
-32.205	0.179174	0.174806	4.3193e-05
-32.169	0.177686	0.173288	4.34345e-05
-32.133	0.18066	0.175227	4.3844e-05
-32.097	0.182843	0.177351	4.40645e-05
-32.0611	0.177466	0.173706	4.46811e-05
-32.0251	0.179382	0.175068	4.49269e-05
-31.9892	0.179131	0.175453	4.51845e-05
-31.9533	0.180434	0.175904	4.53968e-05
-31.9173	0.1822	0.177808	4.52905e-05
-31.8814	0.182168	0.177601	4.54702e-05
-31.8456	0.182097	0.176661	4.57069e-05
-31.8097	0.18259	0.176811	4.59968e-05
-31.7738	0.181862	0.175641	4.6335e-05
-31.738	0.181346	0.175375	4.66933e-05
-31.7022	0.181555	0.175044	4.68179e-05
-31.6664	0.181673	0.175108	4.72604e-05
-31.6306	0.186284	0.179285	4.7212e-05
-31.5948	0.188397	0.180471	4.71488e-05
-31.559	0.190316	0.182528	4.73221e-05
-31.5233	0.189135	0.181621	4.74613e-05
-31.4875	0.184526	0.17729	4.75195e-05
-31.4518	0.183345	0.176121	4.76716e-05
-31.4161	0.184898	0.177197	4.77862e-05
-31.3804	0.184501	0.175426	4.76604e-05
-31.3447	0.184938	0.175975	4.80016e-05
-31.309	0.18505	0.177581	4.82604e-05
-31.2733	0.183712	0.176294	4.82112e-05
-31.2377	0.185972	0.177793	4.81298e-05
-31.202	0.186681	0.178907	4.81496e-05
-31.1664	0.187303	0.178304	4.79353e-05
-31.1308	0.186557	0.177948	4.77615e-05
-31.0952	0.182515	0.175063	4.78925e-05
-31.0596	0.181604	0.173856	4.78868e-05
-31.0241	0.183239	0.175235	4.7861e-05
-30.9885	0.187558	0.179538	4.76587e-05
-30.953	0.187831	0.179785	4.77549e-05
-30.9174	0.186771	0.179265	4.78532e-05
-30.8819	0.187183	0.180368	4.78019e-05
-30.8464	0.188414	0.181456	4.7531e-05
-30.8109	0.18753	0.181266	4.74908e-05
-30.7755	0.187956	0.180727	4.72574e-05
-30.74	0.185671	0.177243	4.71094e-05
-30.7045	0.186902	0.177986	4.69364e-05
-30.6691	0.185484	0.176076	4.70087e-05
-30.6337	0.185378	0.176236	4.69371e-05
-30.5983	0.185107	0.176559	4.68521e-05
-30.5629	0.184365	0.176509	4.69543e-05
-30.5275	0.183351	0.175012	4.67528e-05
-30.4921	0.18573	0.177071	4.65199e-05
-30.4568	0.1889	0.17964	4.60975e-05
-30.4214	0.187441	0.17775	4.56711e-05
-30.3861	0.185089	0.176228	4.53312e-05
-30.3508	0.182592	0.173881	4.52981e-05
-30.3154	0.182105	0.173123	4.51384e-05
-30.2802	0.18463	0.175068	4.48849e-05
-30.2449	0.184125	0.17396	4.48141e-05
-30.2096	0.183784	0.173504	4.47644e-05
-30.1743	0.185697	0.175549	4.44867e-05
-30.1391	0.185689	0.175566	4.40886e-05
-30.1039	0.18554	0.175847	4.36613e-05
-30.0686	0.190185	0.17999	4.31896e-05
-30.0334	0.189802	0.178617	4.28333e-05
-29.9982	0.18753	0.175501	4.23835e-05
-29.9631	0.185409	0.173922	4.21777e-05
-29.9279	0.186993	0.17583	4.20283e-05
-29.8927	0.188121	0.177046	4.19403e-05
-29.8576	0.189267	0.178135	4.17007e-05
-29.8225	0.190384	0.178432	4.13753e-05
-29.7873	0.189058	0.177112	4.10029e-05
-29.7522	0.188821	0.176808	4.05898e-05
-29.7171	0.192028	0.179813	3.99903e-05
-29.682	0.189372	0.177388	3.96056e-05
-29.647	0.191688	0.179338	3.9308e-05
-29.6119	0.190889	0.178299	3.90232e-05
-29.5769	0.191212	0.177806	3.86306e-05
-29.5418	0.189441	0.17571	3.82415e-05
-29.5068	0.191373	0.17803	3.78715e-05
-29.4718	0.190109	0.176988	3.77543e-05
-29.4368	0.19158	0.178216	3.7394e-05
-29.4018	0.19449	0.18148	3.69883e-05
-29.3668	0.196261	0.182879	3.65943e-05
-29.3319	0.195409	0.180959	3.60997e-05
-29.2969	0.194546	0.179291	3.56552e-05
-29.262	0.196483	0.180656	3.52304e-05
-29.2271	0.197019	0.18171	3.48011e-05
-29.1921	0.196659	0.18048	3.45422e-05
-29.1572	0.199277	0.183291	3.43127e-05
-29.1224	0.201265	0.184028	3.37797e-05
-29.0875	0.20284	0.185627	3.34338e-05
-29.0526	0.201171	0.183503	3.33127e-05
-29.0178	0.204667	0.185429	3.29514e-05
-28.9829	0.205467	0.18604	3.23343e-05
-28.9481	0.205486	0.185136	3.24175e-05
-28.9133	0.204833	0.184149	3.17814e-05
-28.8784	0.20826	0.187967	3.1467e-05
-28.8437	0.206196	0.185835	3.12223e-05
-28.8089	0.209167	0.187833	3.07453e-05
-28.7741	0.209913	0.18729	3.0377e-05
-28.7393	0.208909	0.185424	3.00663e-05
-28.7046	0.211288	0.186297	2.97228e-05
-28.6698	0.216489	0.193116	2.97911e-05
-28.6351	0.212803	0.188653	2.88635e-05
-28.6004	0.216194	0.191718	2.86484e-05
-28.5657	0.220744	0.195007	2.88487e-05
-28.531	0.221921	0.197248	2.85267e-05
-28.4963	0.222622	0.195519	2.82483e-05
-28.4616	0.226773	0.197731	2.81934e-05
-28.427	0.226852	0.199487	2.77852e-05
-28.3923	0.228624	0.200241	2.74703e-05
-28.3577	0.2319	0.201469	2.71181e-05
-28.3231	0.232719	0.203118	2.68918e-05
-28.2885	0.235573	0.208094	2.68505e-05
-28.2539	0.240308	0.213093	2.72758e-05
-28.2193	0.241924	0.213936	2.69522e-05
-28.1847	0.243046	0.214411	2.7015e-05
-28.1501	0.245366	0.215381	2.69924e-05
-28.1156	0.248333	0.220156	2.68925e-05
-28.081	0.253056	0.225452	2.69787e-05
-28.0465	0.255495	0.227672	2.7246e-05
-28.012	0.256712	0.228684	2.67851e-05
-27.9774	0.259562	0.23346	2.64904e-05
-27.9429	0.263886	0.238916	2.67036e-05
-27.9085	0.26706	0.241046	2.66919e-05
-27.874	0.272376	0.247456	2.69542e-05
-27.8395	0.276966	0.253236	2.7171e-05
-27.805	0.281508	0.258366	2.78737e-05
-27.7706	0.284849	0.260966	2.78875e-05
-27.7362	0.288032	0.267184	2.83446e-05
-27.7017	0.289689	0.271112	2.81402e-05
-27.6673	0.291329	0.272392	2.77657e-05
-27.6329	0.293796	0.278968	2.82957e-05
-27.5985	0.298375	0.286069	2.87438e-05
-27.5641	0.301776	0.290665	2.85605e-05
-27.5298	0.301689	0.290446	2.9433e-05
-27.4954	0.303222	0.296076	3.00933e-05
-27.4611	0.301806	0.29582	2.99984e-05
-27.4267	0.301444	0.298386	3.03181e-05
-27.3924	0.296573	0.297491	3.01603e-05
-27.3581	0.292566	0.296148	3.0565e-05
-27.3238	0.290633	0.294469	3.08339e-05
-27.2895	0.28591	0.291379	3.11565e-05
-27.2552	0.281381	0.289293	3.16177e-05
-27.2209	0.278056	0.287161	3.20739e-05
-27.1866	0.27349	0.283034	3.30789e-05
-27.1524	0.265671	0.277438	3.33908e-05
-27.1181	0.25698	0.270157	3.26715e-05
-27.0839	0.252721	0.265796	3.36326e-05
-27.0497	0.246644	0.26195	3.39921e-05
-27.0155	0.244855	0.26125	3.46043e-05
-26.9813	0.241441	0.257347	3.48493e-05
-26.9471	0.237458	0.254248	3.5735e-05
-26.9129	0.233842	0.251715	3.59941e-05
-26.8787	0.229904	0.247272	3.64418e-05
-26.8446	0.225975	0.242436	3.70426e-05
-26.8104	0.223933	0.238076	3.77488e-05
-26.7763	0.220456	0.231987	3.80032e-05
-26.7421	0.218321	0.230313	3.8805e-05
-26.708	0.217605	0.226992	3.86446e-05
-26.6739	0.215896	0.22435	3.99065e-05
-26.6398	0.212918	0.220802	4.01539e-05
-26.6057	0.212492	0.220955	4.06096e-05
-26.5717	0.21142	0.219278	4.0954e-05
-26.5376	0.211459	0.21848	4.20625e-05
-26.5035	0.210329	0.217369	4.19787e-05
-26.4695	0.208802	0.216554	4.26319e-05
-26.4354	0.208643	0.215456	4.33896e-05
-26.4014	0.209519	0.214653	4.40706e-05
-26.3674	0.209754	0.214619	4.46732e-05
-26.3334	0.208988	0.213331	4.55731e-05
-26.2994	0.211507	0.214511	4.60315e-05
-26.2654	0.206658	0.209551	4.60168e-05
-26.2314	0.206606	0.209583	4.6471e-05
-26.1974	0.207205	0.208076	4.71948e-05
-26.1635	0.204087	0.206618	4.76665e-05
-26.1295	0.202145	0.203866	4.74155e-05
-26.0956	0.20239	0.204947	4.72815e-05
-26.0617	0.202656	0.20504	4.78029e-05
-26.0278	0.203564	0.206643	4.87025e-05
-25.9938	0.204162	0.205855	4.97939e-05
-25.9599	0.203225	0.204524	5.00818e-05
-25.9261	0.203615	0.203082	5.07019e-05
-25.8922	0.205149	0.204276	5.17744e-05
-25.8583	0.202349	0.20164	5.17352e-05
-25.8244	0.201884	0.2013	5.23061e-05
-25.7906	0.203247	0.201301	5.29791e-05
-25.7567	0.201327	0.19989	5.26527e-05
-25.7229	0.203938	0.201639	5.27967e-05
-25.6891	0.202234	0.199961	5.30703e-05
-25.6553	0.202646	0.201117	5.33632e-05
-25.6215	0.20772	0.204795	5.42188e-05
-25.5877	0.206699	0.20408	5.44542e-05
-25.5539	0.206142	0.20355	5.47347e-05
-25.5201	0.205756	0.204016	5.50326e-05
-25.4864	0.207001	0.204944	5.6283e-05
-25.4526	0.203918	0.202333	5.5963e-05
-25.4189	0.205898	0.202004	5.67005e-05
-25.3851	0.20593	0.202027	5.68487e-05
-25.3514	0.204342	0.200659	5.63499e-05
-25.3177	0.204156	0.200524	5.65738e-05
-25.284	0.205382	0.200795	5.71728e-05
-25.2503	0.206479	0.200488	5.73104e-05
-25.2166	0.206331	0.200702	5.72813e-05
-25.1829	0.204604	0.200425	5.75147e-05
-25.1492	0.205697	0.201855	5.8061e-05
-25.1156	0.205852	0.201079	5.83845e-05
-25.0819	0.203554	0.197995	5.7683e-05
-25.0483	0.204147	0.198197	5.80547e-05
-25.0146	0.205459	0.19968	5.85844e-05
-24.981	0.203174	0.197496	5.83494e-05
-24.9474	0.201722	0.195955	5.76934e-05
-24.9138	0.205231	0.198841	5.84556e-05
-24.8802	0.205647	0.198759	5.87523e-05
-24.8466	0.205234	0.198471	5.86649e-05
-24.813	0.204542	0.197474	5.88611e-05
-24.7795	0.206139	0.199119	5.90885e-05
-24.7459	0.206429	0.198607	5.91093e-05
-24.7123	0.204337	0.196206	5.90427e-05
-24.6788	0.204457	0.196597	5.94533e-05
-24.6453	0.204918	0.197526	5.93227e-05
-24.6117	0.202584	0.195305	5.89759e-05
-24.5782	0.202865	0.194821	5.9215e-05
-24.5447	0.205425	0.196571	5.96809e-05
-24.5112	0.203448	0.19388	5.96599e-05
-24.4777	0.206176	0.197115	5.95986e-05
-24.4443	0.207024	0.197617	5.95465e-05
-24.4108	0.206383	0.196326	5.96331e-05
-24.3773	0.206333	0.195213	5.95642e-05
-24.3439	0.209504	0.197528	6.00117e-05
-24.3104	0.210747	0.199105	5.98925e-05
-24.277	0.211939	0.199732	5.98964e-05
-24.2436	0.211305	0.199365	6.05606e-05
-24.2101	0.212202	0.199914	6.04228e-05
-24.1767	0.210116	0.197194	5.99863e-05
-24.1433	0.210069	0.195956	6.00872e-05
-24.1099	0.20938	0.194174	6.02549e-05
-24.0766	0.211689	0.196698	6.08588e-05
-24.0432	0.211932	0.197154	6.04088e-05
-24.0098	0.208906	0.195142	5.92367e-05
-23.9765	0.208767	0.195578	5.96441e-05
-23.9431	0.211929	0.195951	6.06182e-05
-23.9098	0.21491	0.197468	6.06646e-05
-23.8764	0.214364	0.195077	5.94109e-05
-23.8431	0.214979	0.195925	5.96065e-05
-23.8098	0.220139	0.200455	6.00146e-05
-23.7765	0.22381	0.203711	6.02445e-05
-23.7432	0.225461	0.20431	6.00728e-05
-23.7099	0.228292	0.204001	5.99657e-05
-23.6766	0.23157	0.204988	5.9916e-05
-23.6434	0.234844	0.207574	5.97798e-05
-23.6101	0.238636	0.208321	5.99606e-05
-23.5768	0.242709	0.210122	5.99634e-05
-23.5436	0.243641	0.210939	5.92102e-05
-23.5104	0.250168	0.214969	5.96696e-05
-23.4771	0.253804	0.217177	5.97586e-05
-23.4439	0.257496	0.21578	5.92527e-05
-23.4107	0.261575	0.215748	5.89696e-05
-23.3775	0.268047	0.218854	5.85613e-05
-23.3443	0.275497	0.222376	5.82172e-05
-23.3111	0.283866	0.225851	5.80396e-05
-23.2779	0.291686	0.230254	5.71424e-05
-23.2448	0.298885	0.235944	5.65429e-05
-23.2116	0.309645	0.245138	5.61428e-05
-23.1784	0.318101	0.251773	5.53172e-05
-23.1453	0.328257	0.26035	5.51787e-05
-23.1122	0.333587	0.268669	5.40574e-05
-23.079	0.332177	0.270251	5.36859e-05
-23.0459	0.328357	0.270466	5.29014e-05
-23.0128	0.322777	0.27023	5.20977e-05
-22.9797	0.31384	0.266424	5.19105e-05
-22.9466	0.303673	0.262138	5.16369e-05
-22.9135	0.290436	0.254996	5.0627e-05
-22.8804	0.277428	0.2483	5.04251e-05
-22.8473	0.264192	0.239905	4.99261e-05
-22.8143	0.253749	0.233591	4.92222e-05
-22.7812	0.241421	0.228549	4.85789e-05
-22.7482	0.233131	0.223703	4.82932e-05
-22.7151	0.226139	0.218459	4.79532e-05
-22.6821	0.219892	0.213227	4.75193e-05
-22.6491	0.213623	0.210924	4.72088e-05
-22.6161	0.209827	0.209273	4.69866e-05
-22.583	0.204821	0.20412	4.62914e-05
-22.55	0.201231	0.200197	4.59501e-05
-22.5171	0.194918	0.19458	4.49641e-05
-22.4841	0.19318	0.192418	4.49915e-05
-22.4511	0.192403	0.192308	4.47147e-05
-22.4181	0.190944	0.192023	4.42926e-05
-22.3852	0.188994	0.190659	4.33863e-05
-22.3522	0.189659	0.190874	4.34813e-05
-22.3193	0.186578	0.189337	4.26021e-05
-22.2863	0.183957	0.186994	4.22763e-05
-22.2534	0.182315	0.18487	4.17724e-05
-22.2205	0.182513	0.184584	4.1031e-05
-22.1875	0.18019	0.182629	4.04319e-05
-22.1546	0.179555	0.181307	4.0106e-05
-22.1217	0.178206	0.17941	3.91785e-05
-22.0888	0.177074	0.17903	3.87013e-05
-22.056	0.175449	0.177213	3.81256e-05
-22.0231	0.176478	0.177704	3.79469e-05
-21.9902	0.175421	0.178	3.73437e-05
-21.9573	0.17487	0.177326	3.69716e-05
-21.9245	0.172519	0.174344	3.60501e-05
-21.8916	0.173012	0.174899	3.57783e-05
-21.8588	0.173985	0.175936	3.57706e-05
-21.826	0.171715	0.173836	3.49324e-05
-21.7932	0.171668	0.173678	3.47375e-05
-21.7603	0.171476	0.173049	3.45154e-05
-21.7275	0.170651	0.171732	3.39487e-05
-21.6947	0.171432	0.172498	3.39528e-05
-21.6619	0.171768	0.172374	3.32858e-05
-21.6291	0.171582	0.171354	3.34322e-05
-21.5964	0.17062	0.171277	3.28571e-05
-21.5636	0.170432	0.170867	3.24294e-05
-21.5308	0.169437	0.170177	3.20094e-05
-21.4981	0.169659	0.170352	3.19227e-05
-21.4653	0.168975	0.169581	3.14037e-05
-21.4326	0.168818	0.169497	3.09792e-05
-21.3998	0.168824	0.169083	3.09824e-05
-21.3671	0.168748	0.169192	3.06826e-05
-21.3344	0.168323	0.168648	3.06009e-05
-21.3017	0.167461	0.167651	3.02497e-05
-21.269	0.168165	0.168044	3.00472e-05
-21.2363	0.168181	0.168068	2.98133e-05
-21.2036	0.16752	0.167135	2.94436e-05
-21.1709	0.16669	0.166151	2.94963e-05
-21.1382	0.166905	0.166552	2.93912e-05
-21.1056	0.165935	0.165919	2.88984e-05
-21.0729	0.165638	0.165593	2.86576e-05
-21.0402	0.166731	0.166277	2.89673e-05
-21.0076	0.166234	0.16564	2.88882e-05
-20.9749	0.166206	0.165625	2.87643e-05
-20.9423	0.166084	0.165239	2.86179e-05
-20.9097	0.167303	0.166175	2.83608e-05
-20.8771	0.166342	0.165306	2.85882e-05
-20.8445	0.165325	0.164213	2.85539e-05
-20.8118	0.165936	0.164855	2.85451e-05
-20.7792	0.165411	0.164308	2.84058e-05
-20.7467	0.165486	0.164267	2.81582e-05
-20.7141	0.166203	0.165177	2.82816e-05
-20.6815	0.166035	0.164876	2.8105e-05
-20.6489	0.166302	0.165414	2.83872e-05
-20.6164	0.166644	0.165513	2.84808e-05
-20.5838	0.166146	0.164932	2.83143e-05
-20.5513	0.165598	0.164151	2.83874e-05
-20.5187	0.166616	0.165015	2.87359e-05
-20.4862	0.167477	0.165915	2.87134e-05
-20.4536	0.167404	0.165573	2.85024e-05
-20.4211	0.166495	0.16452	2.8739e-05
-20.3886	0.167232	0.165142	2.87672e-05
-20.3561	0.167647	0.165564	2.88944e-05
-20.3236	0.166957	0.164887	2.92344e-05
-20.2911	0.167455	0.165235	2.91551e-05
-20.2586	0.167442	0.165489	2.93499e-05
-20.2261	0.16759	0.165892	2.94045e-05
-20.1937	0.168492	0.166918	2.98717e-05
-20.1612	0.168742	0.166992	3.0029e-05
-20.1287	0.166469	0.164804	2.99421e-05
-20.0963	0.165525	0.163879	2.99361e-05
-20.0638	0.166579	0.16496	3.02599e-05
-20.0314	0.166756	0.165017	3.03726e-05
-19.999	0.167161	0.165142	3.05607e-05
-19.9665	0.166931	0.164867	3.05752e-05
-19.9341	0.166791	0.164881	3.06092e-05
-19.9017	0.166516	0.164395	3.08976e-05
-19.8693	0.167955	0.165462	3.10132e-05
-19.8369	0.167554	0.164957	3.1137e-05
-19.8045	0.167231	0.164541	3.13377e-05
-19.7721	0.16662	0.164036	3.14485e-05
-19.7397	0.167465	0.164804	3.18087e-05
-19.7074	0.168746	0.166014	3.20898e-05
-19.675	0.166496	0.163914	3.20974e-05
-19.6426	0.166174	0.163574	3.24402e-05
-19.6103	0.166841	0.164316	3.2758e-05
-19.5779	0.166767	0.164129	3.29432e-05
-19.5456	0.166266	0.163369	3.31071e-05
-19.5132	0.166424	0.163427	3.34197e-05
-19.4809	0.167134	0.16415	3.35113e-05
-19.4486	0.167466	0.164387	3.36993e-05
-19.4163	0.16811	0.164824	3.38964e-05
-19.384	0.167847	0.164524	3.39005e-05
-19.3517	0.167537	0.164358	3.39984e-05
-19.3194	0.167576	0.164308	3.39662e-05
-19.2871	0.168402	0.165188	3.41296e-05
-19.2548	0.170236	0.166929	3.42574e-05
-19.2225	0.168819	0.165418	3.43192e-05
-19.1902	0.16951	0.166018	3.45542e-05
-19.158	0.169522	0.165859	3.46687e-05
-19.1257	0.169022	0.165328	3.47424e-05
-19.0935	0.168635	0.164846	3.49168e-05
-19.0612	0.167477	0.163643	3.50909e-05
-19.029	0.167324	0.163726	3.52348e-05
-18.9968	0.166815	0.163205	3.55653e-05
-18.9645	0.167617	0.16398	3.56014e-05
-18.9323	0.167915	0.164116	3.56551e-05
-18.9001	0.167385	0.163695	3.58498e-05
-18.8679	0.167399	0.163768	3.59128e-05
-18.8357	0.168836	0.165117	3.5916e-05
-18.8035	0.169099	0.165263	3.61242e-05
-18.7713	0.169065	0.165222	3.61288e-05
-18.7391	0.169143	0.16542	3.61705e-05
-18.7069	0.169024	0.165321	3.62461e-05
-18.6748	0.168033	0.164254	3.64028e-05
-18.6426	0.1687	0.164895	3.64351e-05
-18.6104	0.167627	0.163699	3.64162e-05
-18.5783	0.167182	0.163189	3.65264e-05
-18.5461	0.1692	0.165168	3.64782e-05
-18.514	0.168178	0.164021	3.65737e-05
-18.4819	0.167209	0.162927	3.65148e-05
-18.4497	0.167535	0.163386	3.66713e-05
-18.4176	0.168509	0.164563	3.65621e-05
-18.3855	0.169672	0.165626	3.66174e-05
-18.3534	0.169115	0.165068	3.67286e-05
-18.3213	0.168813	0.164557	3.66564e-05
-18.2892	0.168374	0.164089	3.66672e-05
-18.2571	0.168983	0.164908	3.66327e-05
-18.225	0.168625	0.164124	3.66108e-05
-18.1929	0.169215	0.164403	3.65842e-05
-18.1608	0.168195	0.16333	3.65152e-05
-18.1288	0.16896	0.164063	3.6624e-05
-18.0967	0.169427	0.164941	3.65369e-05
-18.0646	0.169255	0.164161	3.64011e-05
-18.0326	0.169948	0.164004	3.62699e-05
-18.0005	0.173208	0.166388	3.63304e-05
-17.9685	0.180847	0.170063	3.61717e-05
-17.9365	0.209267	0.186223	3.59625e-05
-17.9044	0.299604	0.246688	3.5882e-05
-17.8724	0.285642	0.238117	3.59372e-05
-17.8404	0.228604	0.202499	3.58886e-05
-17.8084	0.203378	0.186675	3.57063e-05
-17.7764	0.191708	0.179688	3.55789e-05
-17.7444	0.185171	0.175488	3.55341e-05
-17.7124	0.180142	0.171705	3.54158e-05
-17.6804	0.178591	0.171016	3.53308e-05
-17.6484	0.17855	0.171538	3.51346e-05
-17.6164	0.175569	0.168741	3.49426e-05
-17.5845	0.175507	0.168994	3.48854e-05
-17.5525	0.174953	0.168526	3.45921e-05
-17.5205	0.174506	0.168357	3.44955e-05
-17.4886	0.175019	0.168934	3.41596e-05
-17.4566	0.174381	0.168265	3.39993e-05
-17.4247	0.17383	0.167901	3.39105e-05
-17.3928	0.173546	0.167639	3.36727e-05
-17.3608	0.173207	0.167459	3.35058e-05
-17.3289	0.172561	0.166761	3.3386e-05
-17.297	0.173831	0.168003	3.31659e-05
-17.2651	0.173533	0.167824	3.29444e-05
-17.2332	0.173481	0.167771	3.2676e-05
-17.2013	0.174121	0.16849	3.25207e-05
-17.1694	0.175024	0.169267	3.23853e-05
-17.1375	0.173862	0.168246	3.21906e-05
-17.1056	0.17359	0.167898	3.18903e-05
-17.0737	0.172065	0.166302	3.16933e-05
-17.0418	0.173272	0.167626	3.15001e-05
-17.0099	0.174086	0.168353	3.13208e-05
-16.9781	0.173269	0.167633	3.11246e-05
-16.9462	0.172437	0.166728	3.09168e-05
-16.9144	0.173366	0.167545	3.07755e-05
-16.8825	0.173091	0.167248	3.06591e-05
-16.8507	0.172053	0.166163	3.02733e-05
-16.8188	0.172473	0.166673	2.99226e-05
-16.787	0.172992	0.167232	2.97609e-05
-16.7552	0.174254	0.168389	2.94697e-05
-16.7233	0.173052	0.167232	2.92674e-05
-16.6915	0.173047	0.167247	2.89044e-05
-16.6597	0.174128	0.168327	2.87582e-05
-16.6279	0.17523	0.169455	2.87013e-05
-16.5961	0.174564	0.168902	2.83719e-05
-16.5643	0.174428	0.168525	2.79911e-05
-16.5325	0.174871	0.168893	2.79922e-05
-16.5007	0.175585	0.169617	2.78257e-05
-16.4689	0.175871	0.169857	2.7658e-05
-16.4372	0.174317	0.168338	2.73357e-05
-16.4054	0.174367	0.168365	2.70849e-05
-16.3736	0.175594	0.169676	2.68598e-05
-16.3419	0.174877	0.168861	2.65814e-05
-16.3101	0.174639	0.168636	2.63397e-05
-16.2784	0.175826	0.169855	2.61901e-05
-16.2466	0.175904	0.169931	2.6039e-05
-16.2149	0.176737	0.170908	2.59503e-05
-16.1831	0.175331	0.169324	2.57397e-05
-16.1514	0.174218	0.168104	2.56807e-05
-16.1197	0.174806	0.168714	2.56558e-05
-16.088	0.174692	0.168531	2.54647e-05
-16.0563	0.17424	0.168074	2.52105e-05
-16.0245	0.175124	0.168942	2.509e-05
-15.9928	0.17606	0.169866	2.51355e-05
-15.9611	0.176716	0.170576	2.49354e-05
-15.9294	0.17744	0.171332	2.49592e-05
-15.8978	0.176122	0.169923	2.46594e-05
-15.8661	0.176008	0.169888	2.44141e-05
-15.8344	0.175953	0.169888	2.43916e-05
-15.8027	0.175481	0.169284	2.43252e-05
-15.7711	0.176292	0.170122	2.44292e-05
-15.7394	0.176726	0.170502	2.44989e-05
-15.7077	0.175986	0.169724	2.45721e-05
-15.6761	0.176815	0.170573	2.45149e-05
-15.6444	0.176548	0.170239	2.46548e-05
-15.6128	0.175646	0.169356	2.46188e-05
-15.5811	0.176871	0.17068	2.47303e-05
-15.5495	0.177264	0.17114	2.46321e-05
-15.5179	0.176969	0.170752	2.458e-05
-15.4862	0.177012	0.170778	2.44216e-05
-15.4546	0.177045	0.170696	2.47865e-05
-15.423	0.177949	0.171644	2.49125e-05
-15.3914	0.17882	0.17242	2.5082e-05
-15.3598	0.177306	0.170814	2.53435e-05
-15.3282	0.177329	0.170817	2.53545e-05
-15.2966	0.178232	0.171748	2.56367e-05
-15.265	0.177045	0.170602	2.55838e-05
-15.2334	0.177603	0.171099	2.58761e-05
-15.2018	0.179005	0.172624	2.60743e-05
-15.1703	0.17803	0.171698	2.63112e-05
-15.1387	0.178137	0.171788	2.63791e-05
-15.1071	0.179486	0.173196	2.6764e-05
-15.0756	0.178932	0.172478	2.69847e-05
-15.044	0.179288	0.172989	2.72144e-05
-15.0124	0.178136	0.171707	2.72693e-05
-14.9809	0.177507	0.171072	2.73702e-05
-14.9493	0.17801	0.171476	2.78329e-05
-14.9178	0.180039	0.173387	2.83149e-05
-14.8863	0.178296	0.171657	2.84398e-05
-14.8547	0.177964	0.171429	2.85675e-05
-14.8232	0.180051	0.17357	2.92675e-05
-14.7917	0.179256	0.172811	2.95963e-05
-14.7602	0.180161	0.173798	2.99014e-05
-14.7287	0.180218	0.173828	3.0352e-05
-14.6972	0.178237	0.171801	3.05014e-05
-14.6657	0.1791	0.172646	3.09563e-05
-14.6342	0.179437	0.172885	3.11914e-05
-14.6027	0.179101	0.172518	3.15493e-05
-14.5712	0.179747	0.173081	3.17645e-05
-14.5397	0.180985	0.174414	3.23036e-05
-14.5082	0.181814	0.175333	3.25802e-05
-14.4767	0.181794	0.175351	3.30901e-05
-14.4453	0.179938	0.173492	3.33336e-05
-14.4138	0.180166	0.173701	3.35078e-05
-14.3823	0.180607	0.174184	3.40491e-05
-14.3509	0.181284	0.174605	3.47128e-05
-14.3194	0.180841	0.174209	3.4883e-05
-14.288	0.181616	0.175014	3.54158e-05
-14.2565	0.180528	0.173809	3.55559e-05
-14.2251	0.180615	0.173853	3.57713e-05
-14.1936	0.18186	0.175128	3.6177e-05
-14.1622	0.182004	0.175352	3.66183e-05
-14.1308	0.182032	0.175431	3.72429e-05
-14.0994	0.182392	0.1758	3.76205e-05
-14.0679	0.182991	0.176358	3.81426e-05
-14.0365	0.181254	0.174569	3.82381e-05
-14.0051	0.18193	0.175216	3.86016e-05
-13.9737	0.182812	0.176059	3.92346e-05
-13.9423	0.182687	0.175985	3.94589e-05
-13.9109	0.184263	0.177599	4.00459e-05
-13.8795	0.183473	0.176781	4.02093e-05
-13.8481	0.182475	0.175789	4.03872e-05
-13.8167	0.183557	0.176882	4.11149e-05
-13.7854	0.183387	0.17656	4.16511e-05
-13.754	0.183267	0.176406	4.19587e-05
-13.7226	0.182736	0.175984	4.22619e-05
-13.6912	0.182079	0.175206	4.24017e-05
-13.6599	0.182827	0.175926	4.26716e-05
-13.6285	0.183721	0.176859	4.30466e-05
-13.5972	0.184237	0.177431	4.35186e-05
-13.5658	0.184038	0.177194	4.38503e-05
-13.5345	0.183933	0.177059	4.42498e-05
-13.5031	0.183586	0.176653	4.48619e-05
-13.4718	0.183329	0.176352	4.50048e-05
-13.4404	0.184183	0.177267	4.53248e-05
-13.4091	0.184861	0.177892	4.59382e-05
-13.3778	0.185305	0.178386	4.59235e-05
-13.3465	0.184777	0.177842	4.60821e-05
-13.3151	0.185034	0.178124	4.6402e-05
-13.2838	0.183708	0.176785	4.6707e-05
-13.2525	0.183927	0.176964	4.70099e-05
-13.2212	0.184714	0.177749	4.76041e-05
-13.1899	0.184891	0.177907	4.80393e-05
-13.1586	0.184921	0.177947	4.81415e-05
-13.1273	0.185129	0.178055	4.85356e-05
-13.096	0.184899	0.177817	4.84793e-05
-13.0647	0.184593	0.177467	4.85898e-05
-13.0335	0.184339	0.177304	4.88312e-05
-13.0022	0.185109	0.178122	4.93641e-05
-12.9709	0.185189	0.178185	4.95078e-05
-12.9396	0.185467	0.178502	4.96762e-05
-12.9084	0.185196	0.178157	5.01205e-05
-12.8771	0.184163	0.177025	4.99247e-05
-12.8458	0.18477	0.177602	5.02278e-05
-12.8146	0.184941	0.177797	5.04712e-05
-12.7833	0.185619	0.178428	5.04921e-05
-12.7521	0.185566	0.178394	5.05593e-05
-12.7208	0.18582	0.178696	5.12413e-05
-12.6896	0.185861	0.178713	5.15355e-05
-12.6584	0.185371	0.178189	5.15675e-05
-12.6271	0.185713	0.178569	5.14899e-05
-12.5959	0.185787	0.178646	5.16275e-05
-12.5647	0.184798	0.177617	5.13117e-05
-12.5335	0.184958	0.177806	5.14806e-05
-12.5022	0.185736	0.178572	5.18934e-05
-12.471	0.187037	0.179875	5.2447e-05
-12.4398	0.186572	0.179452	5.26195e-05
-12.4086	0.186279	0.179137	5.27061e-05
-12.3774	0.185983	0.178797	5.24845e-05
-12.3462	0.186497	0.179298	5.27576e-05
-12.315	0.187293	0.180121	5.26396e-05
-12.2838	0.187212	0.180029	5.26956e-05
-12.2526	0.186414	0.179205	5.27253e-05
-12.2215	0.18648	0.179188	5.30134e-05
-12.1903	0.187126	0.179838	5.32676e-05
-12.1591	0.186663	0.179415	5.31997e-05
-12.1279	0.186986	0.179603	5.34195e-05
-12.0968	0.186999	0.179683	5.32696e-05
-12.0656	0.186156	0.17884	5.30511e-05
-12.0344	0.18733	0.180053	5.3157e-05
-12.0033	0.1874	0.180128	5.30869e-05
-11.9721	0.186408	0.179088	5.3037e-05
-11.941	0.186712	0.179307	5.2988e-05
-11.9098	0.186932	0.179443	5.33672e-05
-11.8787	0.18678	0.179311	5.33213e-05
-11.8475	0.187414	0.179993	5.33389e-05
-11.8164	0.189005	0.181632	5.32288e-05
-11.7853	0.188656	0.181297	5.29437e-05
-11.7541	0.189172	0.181867	5.30764e-05
-11.723	0.189587	0.18227	5.33281e-05
-11.6919	0.189307	0.181926	5.31855e-05
-11.6608	0.189773	0.182337	5.31747e-05
-11.6297	0.19013	0.182673	5.31458e-05
-11.5986	0.188455	0.181017	5.26167e-05
-11.5674	0.188718	0.181236	5.2584e-05
-11.5363	0.189413	0.18198	5.25469e-05
-11.5052	0.188949	0.181444	5.23309e-05
-11.4741	0.189509	0.181997	5.22176e-05
-11.443	0.189579	0.182075	5.21511e-05
-11.412	0.18958	0.18207	5.20889e-05
-11.3809	0.190077	0.182498	5.20318e-05
-11.3498	0.191111	0.183467	5.21044e-05
-11.3187	0.190814	0.183169	5.20814e-05
-11.2876	0.190085	0.182524	5.1755e-05
-11.2565	0.190295	0.182737	5.14893e-05
-11.2255	0.1907	0.183128	5.15195e-05
-11.1944	0.190771	0.183213	5.1438e-05
-11.1633	0.190805	0.183263	5.10144e-05
-11.1323	0.190572	0.182998	5.06853e-05
-11.1012	0.190562	0.183075	5.04724e-05
-11.0702	0.190989	0.183508	5.02295e-05
-11.0391	0.192302	0.184762	5.0158e-05
-11.0081	0.190829	0.183246	4.98777e-05
-10.977	0.190753	0.183144	4.96986e-05
-10.946	0.191095	0.183432	4.95445e-05
-10.9149	0.191306	0.183635	4.94378e-05
-10.8839	0.190721	0.18309	4.89476e-05
-10.8529	0.191569	0.183933	4.85545e-05
-10.8219	0.192148	0.184468	4.86553e-05
-10.7908	0.191816	0.18403	4.8572e-05
-10.7598	0.191971	0.184203	4.84084e-05
-10.7288	0.191938	0.184199	4.78807e-05
-10.6978	0.192211	0.184461	4.76465e-05
-10.6668	0.193601	0.185877	4.77122e-05
-10.6358	0.193667	0.185968	4.71666e-05
-10.6047	0.19316	0.185407	4.70716e-05
-10.5737	0.193428	0.185627	4.71917e-05
-10.5427	0.192789	0.184991	4.6674e-05
-10.5117	0.192185	0.184331	4.60435e-05
-10.4808	0.192879	0.185039	4.57853e-05
-10.4498	0.19322	0.185366	4.57212e-05
-10.4188	0.193376	0.185537	4.55316e-05
-10.3878	0.193738	0.185873	4.57056e-05
-10.3568	0.193596	0.185762	4.50922e-05
-10.3258	0.193082	0.185227	4.44442e-05
-10.2949	0.194238	0.186381	4.42893e-05
-10.2639	0.195159	0.18728	4.43306e-05
-10.2329	0.194415	0.186415	4.41793e-05
-10.202	0.194108	0.186092	4.38903e-05
-10.171	0.194299	0.186286	4.33323e-05
-10.14	0.193928	0.185938	4.27677e-05
-10.1091	0.193594	0.185646	4.22796e-05
-10.0781	0.193908	0.186035	4.21211e-05
-10.0472	0.194661	0.186815	4.20309e-05
-10.0162	0.194859	0.186821	4.20215e-05
-9.98527	0.195301	0.18717	4.19255e-05
-9.95433	0.194974	0.186892	4.10338e-05
-9.92339	0.19468	0.186642	4.04265e-05
-9.89245	0.195332	0.187271	4.06702e-05
-9.86152	0.195281	0.187191	4.03421e-05
-9.83059	0.195587	0.187489	3.97936e-05
-9.79966	0.195815	0.187669	3.94259e-05
-9.76874	0.196	0.187863	3.88488e-05
-9.73782	0.19586	0.187708	3.87001e-05
-9.7069	0.196305	0.188196	3.85514e-05
-9.67598	0.197119	0.189022	3.85878e-05
-9.64507	0.19693	0.188749	3.81885e-05
-9.61416	0.196768	0.188592	3.73764e-05
-9.58325	0.197311	0.189142	3.72735e-05
-9.55235	0.196995	0.188831	3.74722e-05
-9.52144	0.196576	0.188366	3.69968e-05
-9.49055	0.197562	0.189321	3.69125e-05
-9.45965	0.19767	0.189369	3.59997e-05
-9.42876	0.19798	0.189732	3.55814e-05
-9.39786	0.198	0.189801	3.54005e-05
-9.36698	0.196924	0.18865	3.53121e-05
-9.33609	0.197862	0.189544	3.53656e-05
-9.30521	0.197396	0.188929	3.47164e-05
-9.27433	0.197223	0.1888	3.42439e-05
-9.24345	0.197974	0.189619	3.38407e-05
-9.21258	0.197232	0.18872	3.37389e-05
-9.18171	0.198438	0.189867	3.40514e-05
-9.15084	0.19854	0.18992	3.33557e-05
-9.11997	0.19868	0.190161	3.29639e-05
-9.08911	0.200158	0.191706	3.30181e-05
-9.05824	0.199008	0.190566	3.25646e-05
-9.02739	0.199568	0.19099	3.27102e-05
-8.99653	0.200152	0.191483	3.25916e-05
-8.96568	0.200335	0.191687	3.19826e-05
-8.93483	0.199964	0.191325	3.17363e-05
-8.90398	0.199465	0.190801	3.17335e-05
-8.87313	0.200307	0.191625	3.19661e-05
-8.84229	0.199814	0.191045	3.16036e-05
-8.81145	0.200951	0.192208	3.13768e-05
-8.78061	0.200733	0.191994	3.09054e-05
-8.74978	0.200832	0.192056	3.12822e-05
-8.71895	0.202825	0.193919	3.17836e-05
-8.68812	0.201973	0.193029	3.11149e-05
-8.65729	0.202308	0.193325	3.0796e-05
-8.62646	0.202917	0.193918	3.06973e-05
-8.59564	0.202568	0.193473	3.0753e-05
-8.56482	0.201303	0.192117	3.03587e-05
-8.534	0.201	0.191879	3.00286e-05
-8.50319	0.201649	0.192583	2.96733e-05
-8.47238	0.201639	0.192485	2.94836e-05
-8.44157	0.202124	0.192808	2.97393e-05
-8.41076	0.201735	0.192292	2.94575e-05
-8.37996	0.200948	0.191327	2.90917e-05
-8.34915	0.201071	0.191408	2.89052e-05
-8.31835	0.201148	0.191439	2.88566e-05
-8.28756	0.201368	0.191536	2.9018e-05
-8.25676	0.202094	0.192022	2.88299e-05
-8.22597	0.201399	0.191368	2.86259e-05
-8.19518	0.201607	0.191578	2.85974e-05
-8.16439	0.20075	0.190524	2.85367e-05
-8.1336	0.200196	0.189932	2.84693e-05
-8.10282	0.20045	0.190092	2.85609e-05
-8.07204	0.200777	0.190366	2.86263e-05
-8.04126	0.200135	0.189489	2.84718e-05
-8.01048	0.199899	0.188935	2.86173e-05
-7.97971	0.200291	0.189247	2.86541e-05
-7.94894	0.200363	0.189257	2.86489e-05
-7.91817	0.200315	0.189092	2.8563e-05
-7.8874	0.19968	0.188335	2.84823e-05
-7.85664	0.199537	0.187896	2.8614e-05
-7.82587	0.19993	0.188016	2.87329e-05
-7.79511	0.199316	0.186811	2.85626e-05
-7.76436	0.199829	0.186976	2.85879e-05
-7.7336	0.199878	0.186604	2.86976e-05
-7.70285	0.200275	0.186426	2.88581e-05
-7.6721	0.200516	0.18627	2.88538e-05
-7.64135	0.200842	0.186145	2.89712e-05
-7.6106	0.201424	0.18558	2.90665e-05
-7.57986	0.201654	0.184288	2.91437e-05
-7.54911	0.202852	0.184262	2.93227e-05
-7.51837	0.204558	0.184903	2.94251e-05
-7.48763	0.2081	0.187559	2.9435e-05
-7.4569	0.215939	0.195727	2.95273e-05
-7.42616	0.243003	0.231792	2.96474e-05
-7.39543	0.336916	0.368232	2.98318e-05
-7.3647	0.324988	0.38944	2.99665e-05
-7.33398	0.249103	0.290336	3.00293e-05
-7.30325	0.224564	0.249457	3.01104e-05
-7.27253	0.216052	0.23199	3.02928e-05
-7.24181	0.211925	0.222374	3.03469e-05
-7.21109	0.208965	0.216231	3.04042e-05
-7.18037	0.207507	0.212146	3.05003e-05
-7.14966	0.207031	0.209752	3.0609e-05
-7.11894	0.206557	0.208022	3.06823e-05
-7.08823	0.206302	0.206837	3.08306e-05
-7.05753	0.205889	0.205733	3.09e-05
-7.02682	0.205636	0.204909	3.10072e-05
-6.99611	0.205498	0.204153	3.1075e-05
-6.96541	0.20505	0.203189	3.11309e-05
-6.93471	0.205466	0.203196	3.12692e-05
-6.90401	0.205856	0.203121	3.14139e-05
-6.87332	0.2062	0.203089	3.15876e-05
-6.84262	0.206581	0.203157	3.16762e-05
-6.81193	0.206497	0.202883	3.16495e-05
-6.78124	0.206607	0.202752	3.17248e-05
-6.75055	0.206783	0.202741	3.18616e-05
-6.71986	0.206816	0.202613	3.20181e-05
-6.68918	0.206937	0.20257	3.21566e-05
-6.6585	0.206947	0.202445	3.21111e-05
-6.62782	0.207061	0.202354	3.211e-05
-6.59714	0.207198	0.202393	3.21317e-05
-6.56646	0.207325	0.202346	3.22155e-05
-6.53578	0.207485	0.20239	3.22341e-05
-6.50511	0.207629	0.202484	3.23394e-05
-6.47444	0.207888	0.20268	3.23594e-05
-6.44377	0.20831	0.203076	3.24197e-05
-6.4131	0.208392	0.203102	3.24518e-05
-6.38244	0.208316	0.20292	3.24934e-05
-6.35177	0.208604	0.203071	3.25438e-05
-6.32111	0.208573	0.202939	3.25944e-05
-6.29045	0.208952	0.203207	3.26556e-05
-6.25979	0.208758	0.202911	3.26509e-05
-6.22913	0.208921	0.203025	3.27103e-05
-6.19848	0.209051	0.203083	3.26926e-05
-6.16783	0.209095	0.203086	3.27076e-05
-6.13718	0.209307	0.203281	3.27031e-05
-6.10653	0.209611	0.203539	3.27245e-05
-6.07588	0.20979	0.203677	3.27569e-05
-6.04523	0.209798	0.203665	3.28272e-05
-6.01459	0.209881	0.203745	3.28118e-05
-5.98394	0.209659	0.203485	3.27137e-05
-5.9533	0.209655	0.203413	3.26057e-05
-5.92266	0.209488	0.203202	3.2601e-05
-5.89203	0.209678	0.203328	3.25806e-05
-5.86139	0.210129	0.203729	3.25841e-05
-5.83076	0.210399	0.203998	3.25058e-05
-5.80012	0.210413	0.204008	3.23614e-05
-5.76949	0.21035	0.203918	3.22937e-05
-5.73886	0.210554	0.20406	3.23254e-05
-5.70824	0.21062	0.204097	3.22446e-05
-5.67761	0.210766	0.204208	3.22085e-05
-5.64699	0.21129	0.204682	3.22501e-05
-5.61636	0.211216	0.204583	3.23049e-05
-5.58574	0.211516	0.204848	3.21158e-05
-5.55512	0.211356	0.204659	3.19676e-05
-5.52451	0.211543	0.204807	3.18849e-05
-5.49389	0.21191	0.205122	3.1931e-05
-5.46327	0.212455	0.205633	3.18767e-05
-5.43266	0.212351	0.205522	3.18614e-05
-5.40205	0.212055	0.205245	3.16665e-05
-5.37144	0.211791	0.204969	3.15582e-05
-5.34083	0.212173	0.205333	3.15389e-05
-5.31022	0.212545	0.205672	3.15252e-05
-5.27962	0.212569	0.205682	3.15923e-05
-5.24901	0.212495	0.205599	3.13997e-05
-5.21841	0.212615	0.20571	3.12718e-05
-5.18781	0.212793	0.205885	3.10751e-05
-5.15721	0.213112	0.206219	3.10321e-05
-5.12661	0.213113	0.206219	3.08791e-05
-5.09602	0.213018	0.206092	3.07317e-05
-5.06542	0.213117	0.206171	3.07265e-05
-5.03483	0.213627	0.206648	3.06946e-05
-5.00424	0.214068	0.207061	3.0552e-05
-4.97365	0.213812	0.206786	3.03695e-05
-4.94306	0.213911	0.206845	3.02886e-05
-4.91247	0.214104	0.207015	3.01737e-05
-4.88188	0.214512	0.20742	3.00805e-05
-4.8513	0.214723	0.207634	3.00561e-05
-4.82071	0.214723	0.2076	3.00585e-05
-4.79013	0.214679	0.207528	2.99504e-05
-4.75955	0.214723	0.207557	2.97409e-05
-4.72897	0.214651	0.207477	2.9695e-05
-4.69839	0.214898	0.207721	2.96473e-05
-4.66781	0.215326	0.20814	2.96256e-05
-4.63724	0.21581	0.208612	2.95316e-05
-4.60667	0.215764	0.208558	2.94652e-05
-4.57609	0.21577	0.20855	2.93444e-05
-4.54552	0.21576	0.208499	2.92916e-05
-4.51495	0.216098	0.20882	2.91781e-05
-4.48438	0.216313	0.209036	2.91432e-05
-4.45381	0.216337	0.209072	2.91606e-05
-4.42325	0.216167	0.208883	2.90095e-05
-4.39268	0.216205	0.208917	2.89118e-05
-4.36212	0.216203	0.208918	2.88702e-05
-4.33155	0.216286	0.209011	2.89293e-05
-4.30099	0.216522	0.20924	2.89957e-05
-4.27043	0.216308	0.208998	2.88859e-05
-4.23987	0.216117	0.208785	2.8823e-05
-4.20932	0.215983	0.208633	2.87898e-05
-4.17876	0.216022	0.208661	2.88176e-05
-4.1482	0.21619	0.208815	2.87705e-05
-4.11765	0.216634	0.209246	2.88844e-05
-4.0871	0.217052	0.209639	2.89101e-05
-4.05654	0.216761	0.209345	2.88646e-05
-4.02599	0.216831	0.20941	2.88244e-05
-3.99544	0.217368	0.209937	2.88716e-05
-3.9649	0.217825	0.210364	2.89851e-05
-3.93435	0.218044	0.210569	2.90588e-05
-3.9038	0.217992	0.210528	2.92e-05
-3.87326	0.217911	0.210438	2.9203e-05
-3.84271	0.217957	0.210457	2.91787e-05
-3.81217	0.218028	0.210513	2.92829e-05
-3.78163	0.218132	0.210619	2.93365e-05
-3.75109	0.218085	0.21057	2.94585e-05
-3.72055	0.218262	0.210724	2.95425e-05
-3.69001	0.218723	0.211159	2.95821e-05
-3.65947	0.218799	0.211221	2.96453e-05
-3.62893	0.218913	0.211324	2.97256e-05
-3.5984	0.219284	0.211686	2.9885e-05
-3.56786	0.219772	0.212166	3.01656e-05
-3.53733	0.220045	0.212454	3.03745e-05
-3.5068	0.219806	0.212204	3.05195e-05
-3.47627	0.21979	0.212174	3.07012e-05
-3.44574	0.220128	0.212502	3.09576e-05
-3.41521	0.220149	0.212508	3.10679e-05
-3.38468	0.22002	0.212372	3.12505e-05
-3.35415	0.220007	0.212336	3.13138e-05
-3.32362	0.220457	0.21276	3.1533e-05
-3.2931	0.220973	0.21326	3.17826e-05
-3.26257	0.221185	0.213469	3.20174e-05
-3.23205	0.221351	0.213628	3.22083e-05
-3.20153	0.221332	0.21359	3.23884e-05
-3.171	0.221753	0.214005	3.26718e-05
-3.14048	0.222135	0.214383	3.30123e-05
-3.10996	0.222119	0.214365	3.33303e-05
-3.07944	0.222081	0.214317	3.35783e-05
-3.04892	0.222103	0.214336	3.37477e-05
-3.01841	0.222237	0.214457	3.39679e-05
-2.98789	0.222551	0.214759	3.42422e-05
-2.95737	0.222733	0.214937	3.46534e-05
-2.92686	0.222574	0.214774	3.48224e-05
-2.89634	0.222466	0.214657	3.49102e-05
-2.86583	0.222687	0.214865	3.51733e-05
-2.83532	0.223168	0.215339	3.55314e-05
-2.80481	0.223345	0.215514	3.58604e-05
-2.7743	0.222964	0.215127	3.60429e-05
-2.74379	0.222994	0.215146	3.6256e-05
-2.71328	0.223612	0.215741	3.65518e-05
-2.68277	0.223859	0.215976	3.6874e-05
-2.65226	0.224121	0.216239	3.71522e-05
-2.62175	0.224288	0.216402	3.74494e-05
-2.59125	0.224776	0.216861	3.78106e-05
-2.56074	0.225035	0.2171	3.81233e-05
-2.53024	0.225084	0.217144	3.83948e-05
-2.49973	0.225268	0.217326	3.87361e-05
-2.46923	0.225635	0.217672	3.90344e-05
-2.43872	0.226096	0.218114	3.94371e-05
-2.40822	0.226302	0.218313	3.98316e-05
-2.37772	0.226096	0.218101	4.014e-05
-2.34722	0.226478	0.218468	4.03935e-05
-2.31672	0.227225	0.219195	4.07532e-05
-2.28622	0.227745	0.219705	4.11449e-05
-2.25572	0.227723	0.219671	4.13781e-05
-2.22522	0.227634	0.219582	4.17376e-05
-2.19473	0.227786	0.219719	4.20027e-05
-2.16423	0.228	0.219926	4.22792e-05
-2.13373	0.2283	0.220219	4.26633e-05
-2.10324	0.228528	0.220428	4.29556e-05
-2.07274	0.228959	0.220839	4.3274e-05
-2.04225	0.229171	0.221048	4.35373e-05
-2.01175	0.229357	0.221234	4.37662e-05
-1.98126	0.229556	0.221414	4.39543e-05
-1.95077	0.229822	0.221669	4.43466e-05
-1.92028	0.230189	0.222024	4.46838e-05
-1.88978	0.230394	0.22222	4.49553e-05
-1.85929	0.2307	0.222506	4.52358e-05
-1.8288	0.231476	0.22325	4.55341e-05
-1.79831	0.231755	0.223508	4.5997e-05
-1.76782	0.232078	0.223824	4.62933e-05
-1.73733	0.232346	0.224095	4.66272e-05
-1.70684	0.232298	0.224032	4.68449e-05
-1.67636	0.23234	0.224068	4.72344e-05
-1.64587	0.232638	0.224361	4.75865e-05
-1.61538	0.233066	0.224786	4.78759e-05
-1.58489	0.233191	0.224896	4.8195e-05
-1.55441	0.233339	0.225027	4.84923e-05
-1.52392	0.233392	0.225076	4.88209e-05
-1.49344	0.233844	0.225518	4.92632e-05
-1.46295	0.234494	0.226145	4.96805e-05
-1.43247	0.234832	0.226464	5.00247e-05
-1.40198	0.235072	0.226705	5.0426e-05
-1.3715	0.235216	0.226843	5.07272e-05
-1.34102	0.235957	0.227561	5.11151e-05
-1.31053	0.236331	0.227911	5.14886e-05
-1.28005	0.236357	0.22793	5.18377e-05
-1.24957	0.236501	0.228063	5.20993e-05
-1.21909	0.237197	0.228731	5.25418e-05
-1.1886	0.238005	0.229508	5.30804e-05
-1.15812	0.238163	0.229656	5.34486e-05
-1.12764	0.238378	0.229866	5.3622e-05
-1.09716	0.238984	0.230446	5.40404e-05
-1.06668	0.240266	0.231695	5.46569e-05
-1.0362	0.240733	0.232142	5.49519e-05
-1.00572	0.240535	0.231938	5.52362e-05
-0.975243	0.241028	0.232412	5.54601e-05
-0.944763	0.242532	0.233866	5.5937e-05
-0.914285	0.243615	0.234912	5.63994e-05
-0.883806	0.243532	0.23483	5.65397e-05
-0.853328	0.243599	0.234886	5.67088e-05
-0.822849	0.244858	0.236105	5.67039e-05
-0.792372	0.246283	0.237485	5.69247e-05
-0.761894	0.246294	0.237487	5.69859e-05
-0.731416	0.245963	0.237159	5.70176e-05
-0.700939	0.24712	0.238277	5.71235e-05
-0.670462	0.249049	0.240146	5.70277e-05
-0.639985	0.249636	0.240707	5.65806e-05
-0.609509	0.24908	0.240157	5.5973e-05
-0.579032	0.249925	0.240967	5.57054e-05
-0.548556	0.252708	0.243668	5.56749e-05
-0.51808	0.254337	0.245238	5.49625e-05
-0.487604	0.253765	0.244675	5.37647e-05
-0.457128	0.253795	0.244702	5.28802e-05
-0.426652	0.256774	0.247585	5.29787e-05
-0.396176	0.260129	0.250836	5.32524e-05
-0.365701	0.259612	0.250306	5.27815e-05
-0.335225	0.258274	0.248997	5.23078e-05
-0.30475	0.261088	0.251722	5.32811e-05
-0.274275	0.266975	0.257414	5.5717e-05
-0.2438	0.268446	0.258802	5.73827e-05
-0.213324	0.265335	0.255757	5.6046e-05
-0.182849	0.266887	0.257282	5.25103e-05
-0.152374	0.278331	0.26839	4.72804e-05
-0.1219	0.287283	0.276965	4.17697e-05
-0.0914246	0.277894	0.267622	3.89263e-05
-0.0609497	0.260983	0.251043	3.88102e-05
-0.0304749	0.247947	0.238261	3.91839e-05
0	0.243839	0.234225	3.94597e-05
0.0304749	0.247947	0.238261	3.91941e-05
0.0609497	0.260983	0.251043	3.88296e-05
0.0914246	0.277894	0.267622	3.89455e-05
0.1219	0.287283	0.276965	4.17649e-05
0.152374	0.278331	0.26839	4.72561e-05
0.182849	0.266887	0.257282	5.24948e-05
0.213324	0.265335	0.255757	5.60544e-05
0.2438	0.268446	0.258802	5.74132e-05
0.274275	0.266975	0.257414	5.57476e-05
0.30475	0.261088	0.251722	5.33158e-05
0.335225	0.258274	0.248997	5.23282e-05
0.365701	0.259612	0.250306	5.27836e-05
0.396176	0.260129	0.250836	5.32452e-05
0.426652	0.256774	0.247585	5.29671e-05
0.457128	0.253795	0.244702	5.28639e-05
0.487604	0.253765	0.244675	5.3742e-05
0.51808	0.254337	0.245238	5.49404e-05
0.548556	0.252708	0.243668	5.56591e-05
0.579032	0.249925	0.240967	5.56936e-05
0.609509	0.24908	0.240157	5.59531e-05
0.639985	0.249636	0.240707	5.65527e-05
0.670462	0.249049	0.240146	5.69949e-05
0.700939	0.24712	0.238277	5.70964e-05
0.731416	0.245963	0.237159	5.69982e-05
0.761894	0.246294	0.237487	5.69735e-05
0.792372	0.246283	0.237485	5.6907e-05
0.822849	0.244858	0.236105	5.66938e-05
0.853328	0.243599	0.234886	5.66994e-05
0.883806	0.243532	0.23483	5.65296e-05
0.914285	0.243615	0.234912	5.6391e-05
0.944763	0.242532	0.233866	5.59212e-05
0.975243	0.241028	0.232412	5.54444e-05
1.00572	0.240535	0.231938	5.52297e-05
1.0362	0.240733	0.232142	5.49618e-05
1.06668	0.240266	0.231695	5.46731e-05
1.09716	0.238984	0.230446	5.40469e-05
1.12764	0.238378	0.229866	5.3611e-05
1.15812	0.238163	0.229656	5.34401e-05
1.1886	0.238005	0.229508	5.30783e-05
1.21909	0.237197	0.228731	5.25473e-05
1.24957	0.236501	0.228063	5.21102e-05
1.28005	0.236357	0.22793	5.18414e-05
1.31053	0.236331	0.227911	5.14898e-05
1.34102	0.235957	0.227561	5.11191e-05
1.3715	0.235216	0.226843	5.07389e-05
1.40198	0.235072	0.226705	5.04413e-05
1.43247	0.234832	0.226464	5.00392e-05
1.46295	0.234494	0.226145	4.96915e-05
1.49344	0.233844	0.225518	4.9281e-05
1.52392	0.233392	0.225076	4.88362e-05
1.55441	0.233339	0.225027	4.84981e-05
1.58489	0.233191	0.224896	4.81926e-05
1.61538	0.233066	0.224786	4.78792e-05
1.64587	0.232638	0.224361	4.75965e-05
1.67636	0.23234	0.224068	4.7245e-05
1.70684	0.232298	0.224032	4.68483e-05
1.73733	0.232346	0.224095	4.6633e-05
1.76782	0.232078	0.223824	4.63027e-05
1.79831	0.231755	0.223508	4.60074e-05
1.8288	0.231476	0.22325	4.55467e-05
1.85929	0.2307	0.222506	4.52504e-05
1.88978	0.230394	0.22222	4.49656e-05
1.92028	0.230189	0.222024	4.46968e-05
1.95077	0.229822	0.221669	4.43615e-05
1.98126	0.229556	0.221414	4.39633e-05
2.01175	0.229357	0.221234	4.37723e-05
2.04225	0.229171	0.221048	4.35486e-05
2.07274	0.228959	0.220839	4.32903e-05
2.10324	0.228528	0.220428	4.29702e-05
2.13373	0.2283	0.220219	4.26734e-05
2.16423	0.228	0.219926	4.22859e-05
2.19473	0.227786	0.219719	4.20154e-05
2.22522	0.227634	0.219582	4.1744e-05
2.25572	0.227723	0.219671	4.13886e-05
2.28622	0.227745	0.219705	4.115e-05
2.31672	0.227225	0.219195	4.07689e-05
2.34722	0.226478	0.218468	4.04039e-05
2.37772	0.226096	0.218101	4.01512e-05
2.40822	0.226302	0.218313	3.98382e-05
2.43872	0.226096	0.218114	3.94458e-05
2.46923	0.225635	0.217672	3.90413e-05
2.49973	0.225268	0.217326	3.87409e-05
2.53024	0.225084	0.217144	3.83978e-05
2.56074	0.225035	0.2171	3.81249e-05
2.59125	0.224776	0.216861	3.78135e-05
2.62175	0.224288	0.216402	3.74487e-05
2.65226	0.224121	0.216239	3.7154e-05
2.68277	0.223859	0.215976	3.68734e-05
2.71328	0.223612	0.215741	3.6551e-05
2.74379	0.222994	0.215146	3.62565e-05
2.7743	0.222964	0.215127	3.60397e-05
2.80481	0.223345	0.215514	3.58602e-05
2.83532	0.223168	0.215339	3.55181e-05
2.86583	0.222687	0.214865	3.51608e-05
2.89634	0.222466	0.214657	3.48963e-05
2.92686	0.222574	0.214774	3.48101e-05
2.95737	0.222733	0.214937	3.46386e-05
2.98789	0.222551	0.214759	3.4225e-05
3.01841	0.222237	0.214457	3.39537e-05
3.04892	0.222103	0.214336	3.37367e-05
3.07944	0.222081	0.214317	3.35662e-05
3.10996	0.222119	0.214365	3.33168e-05
3.14048	0.222135	0.214383	3.30019e-05
3.171	0.221753	0.214005	3.26566e-05
3.20153	0.221332	0.21359	3.23742e-05
3.23205	0.221351	0.213628	3.21956e-05
3.26257	0.221185	0.213469	3.20041e-05
3.2931	0.220973	0.21326	3.17646e-05
3.32362	0.220457	0.21276	3.15073e-05
3.35415	0.220007	0.212336	3.1289e-05
3.38468	0.22002	0.212372	3.1225e-05
3.41521	0.220149	0.212508	3.10413e-05
3.44574	0.220128	0.212502	3.09281e-05
3.47627	0.21979	0.212174	3.06749e-05
3.5068	0.219806	0.212204	3.04931e-05
3.53733	0.220045	0.212454	3.03442e-05
3.56786	0.219772	0.212166	3.01371e-05
3.5984	0.219284	0.211686	2.98622e-05
[truncated: 1,762 more rows]

## Sheet: fig5f
theta_in (degree)	LPA I	LPA II	APF-c
-89.4091	3.51365	0.616406	0.000212199
-88.04	0.690113	0.512275	0.000211722
-87.2917	0.474204	0.529621	0.000213683
-86.7093	0.349326	0.472057	0.00021147
-86.2154	0.282042	0.447959	0.000209558
-85.7789	0.291793	0.409582	0.000204277
-85.3833	0.276709	0.42444	0.000200467
-85.019	0.268055	0.421677	0.000194174
-84.6796	0.271168	0.402026	0.0001912
-84.3605	0.269261	0.392397	0.000190789
-84.0584	0.266433	0.388966	0.000184536
-83.7709	0.275723	0.383673	0.000182421
-83.4961	0.28295	0.378021	0.000178474
-83.2324	0.28568	0.383697	0.000174693
-82.9785	0.28056	0.369757	0.000171619
-82.7335	0.273278	0.357521	0.000167019
-82.4964	0.288407	0.367891	0.000162238
-82.2665	0.296596	0.368834	0.000158654
-82.0433	0.292219	0.356674	0.000154251
-81.826	0.286595	0.354029	0.000150028
-81.6144	0.289168	0.346671	0.000145559
-81.408	0.29052	0.339436	0.000141964
-81.2063	0.29108	0.3414	0.000137815
-81.0092	0.311871	0.344785	0.000135229
-80.8162	0.302113	0.337571	0.000129047
-80.6272	0.315327	0.351106	0.000128118
-80.4419	0.30788	0.338067	0.000122323
-80.2601	0.316892	0.350995	0.000117806
-80.0816	0.301838	0.33	0.000113864
-79.9062	0.31481	0.320478	0.000111488
-79.7338	0.330659	0.325642	0.000108449
-79.5641	0.319808	0.31634	0.000104687
-79.3972	0.314702	0.322597	9.93993e-05
-79.2329	0.329988	0.319231	9.44641e-05
-79.0709	0.329638	0.309814	9.10469e-05
-78.9113	0.330612	0.322445	8.64188e-05
-78.754	0.31707	0.298396	8.06157e-05
-78.5988	0.319791	0.297453	7.73501e-05
-78.4456	0.335556	0.304098	7.40837e-05
-78.2945	0.338124	0.298492	6.90614e-05
-78.1452	0.339543	0.288353	6.63888e-05
-77.9978	0.344526	0.307933	6.3489e-05
-77.8521	0.326033	0.28587	5.82059e-05
-77.7081	0.325311	0.277485	5.55903e-05
-77.5658	0.329222	0.282472	4.9949e-05
-77.425	0.335098	0.282666	4.83679e-05
-77.2858	0.339916	0.277834	4.3111e-05
-77.1481	0.330959	0.272086	3.97065e-05
-77.0118	0.34617	0.273458	3.59898e-05
-76.8769	0.338652	0.27485	3.21187e-05
-76.7433	0.335187	0.267942	2.92106e-05
-76.6111	0.348423	0.265662	2.65501e-05
-76.4801	0.348424	0.270428	2.3162e-05
-76.3503	0.337848	0.270159	2.15895e-05
-76.2218	0.345495	0.272232	1.92036e-05
-76.0944	0.352944	0.284038	1.74202e-05
-75.9682	0.339037	0.25821	1.81041e-05
-75.843	0.346376	0.26364	1.82238e-05
-75.719	0.342779	0.263638	1.9802e-05
-75.5959	0.346088	0.268877	2.1281e-05
-75.4739	0.341057	0.251275	2.36586e-05
-75.3529	0.338253	0.239661	2.59496e-05
-75.2329	0.350406	0.238235	2.84284e-05
-75.1138	0.340966	0.238482	3.19373e-05
-74.9956	0.344462	0.241281	3.47151e-05
-74.8784	0.357452	0.253245	3.82645e-05
-74.762	0.361852	0.247706	4.1795e-05
-74.6465	0.362993	0.245732	4.52574e-05
-74.5318	0.363995	0.24531	4.89319e-05
-74.4179	0.36712	0.236445	5.15086e-05
-74.3049	0.355107	0.233211	5.45141e-05
-74.1926	0.356287	0.23368	5.80105e-05
-74.0811	0.364924	0.240524	6.08404e-05
-73.9704	0.362105	0.238396	6.4159e-05
-73.8604	0.358326	0.23243	6.70802e-05
-73.7511	0.371027	0.218442	7.03331e-05
-73.6426	0.364547	0.219116	7.40377e-05
-73.5347	0.369726	0.214294	7.68067e-05
-73.4275	0.357243	0.208572	8.00916e-05
-73.321	0.356968	0.206535	8.27927e-05
-73.2151	0.357897	0.209361	8.60153e-05
-73.1099	0.360878	0.208808	8.90939e-05
-73.0054	0.367761	0.21058	9.16499e-05
-72.9014	0.363224	0.215915	9.52274e-05
-72.7981	0.370849	0.211103	9.80736e-05
-72.6953	0.382271	0.237356	9.98283e-05
-72.5931	0.365893	0.209113	0.000102554
-72.4916	0.366397	0.219967	0.000106002
-72.3906	0.370629	0.207682	0.00010928
-72.2901	0.368189	0.20226	0.000111292
-72.1902	0.364261	0.204556	0.000113248
-72.0908	0.365782	0.212457	0.000116188
-71.992	0.370926	0.217954	0.000118668
-71.8937	0.361825	0.204772	0.00012081
-71.7959	0.364649	0.200119	0.000123142
-71.6986	0.368948	0.203862	0.000125794
-71.6018	0.373444	0.20733	0.00012818
-71.5054	0.365347	0.190616	0.000130456
-71.4096	0.372105	0.190576	0.000133034
-71.3143	0.370145	0.193483	0.00013521
-71.2194	0.366666	0.190328	0.00013728
-71.1249	0.371785	0.194103	0.000139358
-71.031	0.36806	0.190502	0.000141366
-70.9374	0.37015	0.193013	0.000142769
-70.8443	0.370823	0.183202	0.000145731
-70.7517	0.379939	0.190956	0.000147445
-70.6595	0.375524	0.183068	0.000148731
-70.5676	0.379005	0.188682	0.000150532
-70.4763	0.380837	0.185123	0.000152242
-70.3853	0.376534	0.177793	0.000154153
-70.2947	0.375005	0.168502	0.000155954
-70.2045	0.380363	0.182463	0.000157828
-70.1147	0.378927	0.189186	0.000158963
-70.0253	0.373412	0.170975	0.000160355
-69.9363	0.383275	0.174085	0.00016126
-69.8476	0.384592	0.165039	0.000163487
-69.7594	0.379437	0.16283	0.000164335
-69.6715	0.384745	0.167247	0.000164887
-69.5839	0.392167	0.172263	0.000167543
-69.4967	0.394162	0.189717	0.000168157
-69.4099	0.38343	0.167941	0.000169274
-69.3234	0.382802	0.16365	0.000170039
-69.2373	0.386183	0.168526	0.000170521
-69.1515	0.388509	0.160638	0.000172062
-69.066	0.398233	0.171774	0.000173412
-68.9809	0.383036	0.154326	0.00017402
-68.8961	0.38261	0.159614	0.000174369
-68.8116	0.387019	0.160064	0.000174671
-68.7275	0.382997	0.152916	0.000176071
-68.6436	0.376872	0.148897	0.00017647
-68.5601	0.377119	0.144181	0.000177399
-68.4769	0.383987	0.155176	0.000177884
-68.394	0.388838	0.163931	0.000178495
-68.3114	0.384562	0.162881	0.0001785
-68.2291	0.378135	0.147369	0.00017877
-68.147	0.378605	0.142259	0.000179152
-68.0653	0.379823	0.147621	0.000178781
-67.9839	0.380193	0.148233	0.000178891
-67.9027	0.383472	0.148964	0.00017933
-67.8218	0.383108	0.146987	0.000180004
-67.7413	0.379169	0.139882	0.000179855
-67.6609	0.380481	0.157359	0.000179909
-67.5809	0.384724	0.14295	0.000179911
-67.5011	0.3863	0.156773	0.000180032
-67.4216	0.378141	0.137641	0.000179889
-67.3424	0.379582	0.138473	0.00017975
-67.2634	0.382158	0.142317	0.000178892
-67.1847	0.383477	0.141278	0.000179049
-67.1062	0.38581	0.148561	0.000179011
-67.028	0.386285	0.154641	0.00017874
-66.95	0.392451	0.143661	0.000177404
-66.8723	0.400681	0.143194	0.000177445
-66.7949	0.390867	0.144533	0.000177544
-66.7176	0.388929	0.144019	0.000176808
-66.6407	0.392327	0.154624	0.000176188
-66.5639	0.384562	0.124751	0.000175223
-66.4874	0.379992	0.12012	0.000174527
-66.4111	0.384427	0.127545	0.000173398
-66.3351	0.382488	0.126779	0.000172836
-66.2593	0.382572	0.131225	0.000172278
-66.1837	0.386193	0.144726	0.000171332
-66.1084	0.382045	0.138305	0.000170398
-66.0332	0.377832	0.13414	0.000169348
-65.9583	0.385126	0.153757	0.000167753
-65.8836	0.382473	0.129807	0.000166939
-65.8091	0.382024	0.129365	0.000165478
-65.7349	0.385723	0.128533	0.000164691
-65.6608	0.379597	0.116342	0.000163818
-65.587	0.380071	0.116846	0.000162781
-65.5134	0.376771	0.115456	0.000161338
-65.4399	0.380235	0.119846	0.000159484
-65.3667	0.37855	0.116032	0.000159119
-65.2937	0.383931	0.131973	0.00015772
-65.2209	0.377285	0.125627	0.000155743
-65.1483	0.377481	0.123279	0.00015478
-65.0759	0.383296	0.125935	0.000153118
-65.0037	0.375837	0.112909	0.0001518
-64.9316	0.377043	0.134674	0.000149883
-64.8598	0.380034	0.134504	0.000147421
-64.7882	0.373643	0.127745	0.000146191
-64.7167	0.376242	0.126514	0.000144818
-64.6455	0.374152	0.132459	0.000143501
-64.5744	0.371642	0.127056	0.000141314
-64.5035	0.373356	0.138902	0.000139411
-64.4328	0.372081	0.123323	0.000138004
-64.3623	0.371376	0.131731	0.00013649
-64.2919	0.377367	0.135627	0.000134083
-64.2218	0.367038	0.125151	0.00013217
-64.1518	0.378268	0.140333	0.000130273
-64.082	0.374505	0.137466	0.000128806
-64.0123	0.362861	0.108257	0.000126444
-63.9429	0.360463	0.110678	0.000124385
-63.8736	0.361409	0.110391	0.000122386
-63.8045	0.364291	0.117886	0.000120198
-63.7355	0.362276	0.113266	0.000117941
-63.6667	0.359629	0.114307	0.000116196
-63.5981	0.361123	0.123957	0.000114336
-63.5297	0.360377	0.134064	0.000112335
-63.4614	0.357407	0.131983	0.000109872
-63.3932	0.355757	0.128972	0.000107755
-63.3253	0.364063	0.136561	0.000105149
-63.2575	0.354309	0.12537	0.000103405
-63.1898	0.355099	0.119247	0.000101153
-63.1223	0.359539	0.139851	9.85251e-05
-63.055	0.352399	0.131823	9.67741e-05
-62.9878	0.354121	0.139415	9.45653e-05
-62.9208	0.354961	0.135566	9.26476e-05
-62.8539	0.353053	0.137497	9.04081e-05
-62.7872	0.353341	0.133601	8.79486e-05
-62.7207	0.35059	0.135107	8.58082e-05
-62.6542	0.349277	0.138832	8.35137e-05
-62.588	0.348967	0.133867	8.07977e-05
-62.5218	0.351015	0.139447	7.79371e-05
-62.4559	0.344961	0.129229	7.62439e-05
-62.39	0.356385	0.154017	7.39214e-05
-62.3244	0.343658	0.141115	7.15421e-05
-62.2588	0.340094	0.12926	6.9025e-05
-62.1934	0.338644	0.128606	6.68463e-05
-62.1282	0.341921	0.129295	6.51467e-05
-62.063	0.3393	0.129871	6.21505e-05
-61.9981	0.333368	0.122053	5.95044e-05
-61.9332	0.337065	0.128861	5.71246e-05
-61.8685	0.3388	0.132447	5.50762e-05
-61.804	0.330312	0.120576	5.22905e-05
-61.7395	0.331381	0.127945	5.02081e-05
-61.6752	0.330358	0.125406	4.80348e-05
-61.6111	0.332088	0.128629	4.58818e-05
-61.547	0.330876	0.134921	4.33461e-05
-61.4831	0.325361	0.131997	4.09188e-05
-61.4194	0.325505	0.148892	3.81275e-05
-61.3557	0.324581	0.128644	3.61752e-05
-61.2922	0.319907	0.128228	3.41225e-05
-61.2288	0.319506	0.130141	3.14838e-05
-61.1656	0.322239	0.1294	2.90685e-05
-61.1025	0.316071	0.124263	2.74425e-05
-61.0395	0.31427	0.126576	2.58136e-05
-60.9766	0.314656	0.126716	2.3821e-05
-60.9138	0.315934	0.137324	2.183e-05
-60.8512	0.312274	0.131493	1.99351e-05
-60.7887	0.313913	0.129747	1.86889e-05
-60.7263	0.311556	0.133813	1.70671e-05
-60.6641	0.316022	0.146686	1.59745e-05
-60.6019	0.310977	0.136794	1.52756e-05
-60.5399	0.321754	0.160789	1.4814e-05
-60.478	0.3027	0.121437	1.42338e-05
-60.4162	0.303977	0.124277	1.50264e-05
-60.3545	0.305602	0.130837	1.7305e-05
-60.293	0.301807	0.125322	1.69461e-05
-60.2315	0.305273	0.131719	1.83181e-05
-60.1702	0.310577	0.135263	2.03667e-05
-60.109	0.296914	0.120141	2.10775e-05
-60.0479	0.300062	0.134639	2.27252e-05
-59.9869	0.296251	0.126568	2.45911e-05
-59.9261	0.296547	0.135589	2.63015e-05
-59.8653	0.291515	0.134741	2.86921e-05
-59.8047	0.297795	0.137582	3.05873e-05
-59.7441	0.292473	0.124454	3.17848e-05
-59.6837	0.293844	0.129266	3.40579e-05
-59.6234	0.292606	0.135834	3.61765e-05
-59.5632	0.291318	0.134217	3.76839e-05
-59.5031	0.291002	0.132911	3.97123e-05
-59.4431	0.299282	0.14407	4.17862e-05
-59.3832	0.29199	0.137923	4.46854e-05
-59.3234	0.294563	0.137951	4.63612e-05
-59.2637	0.288198	0.131121	4.77062e-05
-59.2041	0.290669	0.137101	5.04283e-05
-59.1447	0.286601	0.138644	5.20808e-05
-59.0853	0.287866	0.124644	5.39686e-05
-59.026	0.283936	0.119708	5.56339e-05
-58.9669	0.291825	0.135953	5.74365e-05
-58.9078	0.285133	0.123581	5.99302e-05
-58.8488	0.285527	0.122426	6.14631e-05
-58.79	0.286032	0.124344	6.29775e-05
-58.7312	0.285099	0.121729	6.46694e-05
-58.6726	0.285712	0.125247	6.63333e-05
-58.614	0.285789	0.122812	6.83999e-05
-58.5555	0.295752	0.141232	7.03439e-05
-58.4972	0.287717	0.131095	7.14075e-05
-58.4389	0.292101	0.136922	7.42761e-05
-58.3807	0.299632	0.145309	7.53892e-05
-58.3226	0.288999	0.13048	7.67758e-05
-58.2646	0.288064	0.129776	7.8218e-05
-58.2068	0.287084	0.130553	7.97677e-05
-58.149	0.291635	0.137327	8.15024e-05
-58.0913	0.290199	0.134056	8.31066e-05
-58.0336	0.288804	0.137014	8.44699e-05
-57.9761	0.292916	0.149098	8.621e-05
-57.9187	0.290923	0.133694	8.75942e-05
-57.8614	0.291181	0.13443	8.89314e-05
-57.8041	0.290431	0.124583	9.02868e-05
-57.747	0.288549	0.125245	9.12565e-05
-57.6899	0.288218	0.123648	9.27966e-05
-57.6329	0.291064	0.132437	9.43417e-05
-57.5761	0.291165	0.136101	9.53184e-05
-57.5193	0.29376	0.142463	9.69034e-05
-57.4626	0.296932	0.148785	9.77565e-05
-57.406	0.301881	0.157622	9.9062e-05
-57.3494	0.298047	0.15068	0.000100566
-57.293	0.296744	0.145745	0.000101498
-57.2366	0.301363	0.150588	0.000102362
-57.1804	0.294068	0.134135	0.000103538
-57.1242	0.297641	0.136408	0.000104434
-57.0681	0.297115	0.139742	0.000105844
-57.0121	0.294445	0.130333	0.000106421
-56.9561	0.298858	0.138646	0.000108101
-56.9003	0.297839	0.137058	0.000108255
-56.8445	0.295285	0.128249	0.000109198
-56.7888	0.294648	0.127722	0.000110414
-56.7332	0.297833	0.1302	0.000110855
-56.6777	0.302259	0.144908	0.000111287
-56.6223	0.304441	0.153211	0.000113366
-56.5669	0.296867	0.131274	0.000113102
-56.5117	0.2966	0.132664	0.000113656
-56.4565	0.298038	0.140149	0.000114132
-56.4014	0.299064	0.140751	0.00011484
-56.3463	0.302503	0.139319	0.000115509
-56.2914	0.298297	0.131635	0.000115834
-56.2365	0.299202	0.136648	0.000116707
-56.1817	0.302649	0.141099	0.000117154
-56.127	0.310371	0.144387	0.000117467
-56.0724	0.308483	0.150391	0.000117705
-56.0178	0.315595	0.170632	0.000118129
-55.9633	0.314631	0.165887	0.000118236
-55.9089	0.304036	0.139807	0.000118843
-55.8546	0.306231	0.14632	0.000118992
-55.8003	0.308202	0.15414	0.00011931
-55.7461	0.301866	0.13501	0.000119468
-55.692	0.300157	0.132575	0.000119622
-55.638	0.301871	0.135881	0.000120174
-55.584	0.302247	0.135831	0.000119886
-55.5302	0.303279	0.13898	0.000119799
-55.4764	0.303068	0.134121	0.000120048
-55.4226	0.308999	0.143962	0.000120168
-55.369	0.306018	0.142079	0.000120123
-55.3154	0.306007	0.138729	0.000120003
-55.2618	0.306037	0.139284	0.000119799
-55.2084	0.314151	0.155024	0.000119592
-55.155	0.310045	0.155326	0.000119483
-55.1017	0.313404	0.154137	0.000119722
-55.0485	0.310153	0.144099	0.000118917
-54.9953	0.312096	0.153619	0.000118839
-54.9422	0.310857	0.149608	0.000118227
-54.8892	0.307823	0.143078	0.000117987
-54.8363	0.309205	0.145919	0.000117702
-54.7834	0.307558	0.143312	0.000117512
-54.7306	0.309029	0.145788	0.00011726
-54.6778	0.310438	0.149396	0.000116751
-54.6252	0.313271	0.147772	0.000116411
-54.5726	0.314238	0.153033	0.000115379
-54.52	0.313376	0.152952	0.000115168
-54.4675	0.314334	0.151806	0.000114931
-54.4151	0.316941	0.159261	0.000113992
-54.3628	0.314107	0.153659	0.000113525
-54.3105	0.315907	0.155769	0.000112586
-54.2583	0.315526	0.155797	0.000112337
-54.2062	0.314278	0.149829	0.000111415
-54.1541	0.317323	0.158516	0.000110813
-54.1021	0.330272	0.182616	0.000109949
-54.0502	0.31645	0.151978	0.000108668
-53.9983	0.321515	0.161382	0.000108038
-53.9465	0.323368	0.159292	0.000107187
-53.8947	0.322972	0.160545	0.000106423
-53.8431	0.319989	0.155713	0.000105405
-53.7914	0.321518	0.158688	0.000104543
-53.7399	0.323093	0.161606	0.000103522
-53.6884	0.323217	0.164359	0.000102602
-53.6369	0.328697	0.171223	0.000102122
-53.5856	0.326716	0.166774	0.000100447
-53.5343	0.32709	0.171784	9.9552e-05
-53.483	0.322887	0.162573	9.86136e-05
-53.4318	0.324905	0.164305	9.74738e-05
-53.3807	0.328367	0.170731	9.65494e-05
-53.3297	0.328631	0.169157	9.55823e-05
-53.2787	0.327809	0.164893	9.42664e-05
-53.2277	0.32728	0.165359	9.30304e-05
-53.1769	0.333275	0.177126	9.22249e-05
-53.126	0.337857	0.185311	9.07445e-05
-53.0753	0.329833	0.171951	8.91935e-05
-53.0246	0.329172	0.170171	8.80503e-05
-52.9739	0.337397	0.181601	8.66455e-05
-52.9234	0.332081	0.175091	8.58491e-05
-52.8729	0.330618	0.170668	8.39702e-05
-52.8224	0.331678	0.16995	8.25357e-05
-52.772	0.330683	0.168686	8.13027e-05
-52.7216	0.329296	0.165721	8.01953e-05
-52.6714	0.330791	0.166783	7.8565e-05
-52.6211	0.33439	0.171828	7.71491e-05
-52.571	0.3342	0.174005	7.58305e-05
-52.5208	0.332336	0.172673	7.44906e-05
-52.4708	0.332905	0.175844	7.33603e-05
-52.4208	0.333875	0.178473	7.23157e-05
-52.3709	0.333483	0.175781	7.04304e-05
-52.321	0.3327	0.173867	6.867e-05
-52.2711	0.335916	0.183987	6.72809e-05
-52.2214	0.334592	0.177873	6.62218e-05
-52.1716	0.34133	0.188534	6.4346e-05
-52.122	0.338646	0.187327	6.39573e-05
-52.0724	0.33952	0.183272	6.14835e-05
-52.0228	0.335699	0.178545	6.01206e-05
-51.9733	0.334666	0.178581	5.82967e-05
-51.9239	0.336942	0.182006	5.71419e-05
-51.8745	0.337427	0.182757	5.5477e-05
-51.8252	0.336316	0.184749	5.40786e-05
-51.7759	0.336593	0.181427	5.21984e-05
-51.7267	0.337168	0.184941	5.07769e-05
-51.6775	0.337174	0.184872	4.89299e-05
-51.6284	0.338645	0.18917	4.73717e-05
-51.5793	0.339486	0.188868	4.5669e-05
-51.5303	0.343591	0.193852	4.40094e-05
-51.4813	0.34017	0.191076	4.25317e-05
-51.4324	0.340572	0.195307	4.09249e-05
-51.3836	0.341638	0.195896	3.94568e-05
-51.3348	0.34501	0.203082	3.80791e-05
-51.286	0.342059	0.196737	3.6282e-05
-51.2373	0.343206	0.197581	3.49884e-05
-51.1887	0.34587	0.201778	3.31634e-05
-51.1401	0.344598	0.20229	3.19108e-05
-51.0915	0.346898	0.207197	3.01069e-05
-51.043	0.350865	0.21242	2.90023e-05
-50.9946	0.350721	0.208638	2.74207e-05
-50.9462	0.3539	0.217538	2.58825e-05
-50.8978	0.357429	0.223874	2.3962e-05
-50.8495	0.355567	0.217913	2.22127e-05
-50.8013	0.357108	0.219551	2.07823e-05
-50.7531	0.359697	0.222273	2.03442e-05
-50.705	0.360222	0.222671	1.83614e-05
-50.6569	0.362788	0.227544	1.74489e-05
-50.6088	0.364725	0.225559	1.63407e-05
-50.5608	0.365372	0.229692	1.52823e-05
-50.5129	0.371788	0.237158	1.48794e-05
-50.465	0.37061	0.23324	1.36783e-05
-50.4171	0.372887	0.238472	1.36115e-05
-50.3693	0.372743	0.237252	1.34818e-05
-50.3216	0.37642	0.244244	1.33503e-05
-50.2739	0.378585	0.245936	1.30738e-05
-50.2262	0.378951	0.245252	1.22559e-05
-50.1786	0.381948	0.250893	1.31098e-05
-50.131	0.389187	0.255803	1.3867e-05
-50.0835	0.390029	0.259579	1.45028e-05
-50.036	0.388616	0.26029	1.54112e-05
-49.9886	0.393211	0.266885	1.68088e-05
-49.9412	0.394954	0.265152	1.75366e-05
-49.8939	0.397405	0.269109	1.89021e-05
-49.8466	0.400981	0.272501	2.04863e-05
-49.7994	0.404022	0.27728	2.16823e-05
-49.7522	0.408261	0.283163	2.24672e-05
-49.7051	0.41004	0.283589	2.39237e-05
-49.658	0.412668	0.286647	2.51847e-05
-49.6109	0.416489	0.28984	2.66687e-05
-49.5639	0.419376	0.292639	2.77738e-05
-49.5169	0.42265	0.295692	2.93971e-05
-49.47	0.426911	0.298022	3.09768e-05
-49.4231	0.430501	0.299209	3.20196e-05
-49.3763	0.43977	0.304648	3.32166e-05
-49.3295	0.430733	0.304804	3.45934e-05
-49.2828	0.425759	0.309435	3.63072e-05
-49.2361	0.424843	0.320361	3.73793e-05
-49.1894	0.422693	0.327496	3.86958e-05
-49.1428	0.421521	0.335407	4.00232e-05
-49.0963	0.420668	0.346465	4.13449e-05
-49.0498	0.420126	0.351724	4.28343e-05
-49.0033	0.419505	0.359058	4.43698e-05
-48.9568	0.416198	0.366275	4.55942e-05
-48.9105	0.417306	0.375105	4.66011e-05
-48.8641	0.412925	0.37959	4.77256e-05
-48.8178	0.410059	0.387765	4.88172e-05
-48.7715	0.408141	0.392925	5.02359e-05
-48.7253	0.409007	0.40248	5.14783e-05
-48.6791	0.404791	0.406054	5.31091e-05
-48.633	0.403619	0.415809	5.4e-05
-48.5869	0.397737	0.419424	5.50834e-05
-48.5409	0.390542	0.421206	5.61494e-05
-48.4949	0.388074	0.426123	5.74549e-05
-48.4489	0.387473	0.434001	5.84393e-05
-48.403	0.379745	0.435226	5.95729e-05
-48.3571	0.373437	0.434839	6.04822e-05
-48.3113	0.368617	0.435761	6.16057e-05
-48.2654	0.36231	0.439234	6.30402e-05
-48.2197	0.357086	0.439925	6.38586e-05
-48.174	0.349865	0.4407	6.46839e-05
-48.1283	0.341976	0.438518	6.55055e-05
-48.0827	0.335619	0.437983	6.65869e-05
-48.0371	0.33139	0.438931	6.74778e-05
-47.9915	0.327771	0.442052	6.81709e-05
-47.946	0.318927	0.436275	6.93631e-05
-47.9005	0.313041	0.432152	7.01161e-05
-47.8551	0.306723	0.429019	7.08636e-05
-47.8097	0.304759	0.427814	7.18279e-05
-47.7643	0.296671	0.423093	7.26222e-05
-47.719	0.29052	0.419935	7.33132e-05
-47.6737	0.282989	0.413694	7.41105e-05
-47.6285	0.280179	0.41007	7.46349e-05
-47.5833	0.270556	0.404276	7.54837e-05
-47.5381	0.268229	0.403831	7.61348e-05
-47.493	0.261954	0.39576	7.69198e-05
-47.4479	0.255913	0.388711	7.75518e-05
-47.4029	0.254891	0.386463	7.81468e-05
-47.3579	0.246389	0.378389	7.85216e-05
-47.3129	0.242469	0.375455	7.89635e-05
-47.268	0.245662	0.37325	7.94859e-05
-47.2231	0.236169	0.3652	8.00371e-05
-47.1782	0.235506	0.360017	8.08154e-05
-47.1334	0.229219	0.353116	8.12704e-05
-47.0886	0.228479	0.35098	8.13581e-05
-47.0439	0.220454	0.340279	8.21106e-05
-46.9992	0.220817	0.336551	8.24893e-05
-46.9545	0.220877	0.332698	8.26252e-05
-46.9099	0.222041	0.32937	8.312e-05
-46.8653	0.216729	0.320215	8.36665e-05
-46.8208	0.206565	0.314096	8.388e-05
-46.7762	0.207052	0.311557	8.4124e-05
-46.7318	0.205345	0.308283	8.42738e-05
-46.6873	0.200136	0.300796	8.46435e-05
-46.6429	0.200125	0.295865	8.48611e-05
-46.5985	0.201592	0.293106	8.50214e-05
-46.5542	0.200198	0.290959	8.53421e-05
-46.5099	0.19847	0.285428	8.52855e-05
-46.4656	0.196938	0.28107	8.53478e-05
-46.4214	0.20385	0.284094	8.54473e-05
-46.3772	0.203563	0.278379	8.52376e-05
-46.3331	0.194675	0.270817	8.53779e-05
-46.289	0.193552	0.268156	8.55767e-05
-46.2449	0.195455	0.266013	8.5705e-05
-46.2008	0.191219	0.26072	8.57479e-05
-46.1568	0.189809	0.256947	8.56029e-05
-46.1128	0.188515	0.25535	8.57835e-05
-46.0689	0.18696	0.250287	8.54143e-05
-46.025	0.187683	0.247635	8.54549e-05
-45.9811	0.18924	0.246544	8.52368e-05
-45.9373	0.192627	0.246691	8.51573e-05
-45.8935	0.195168	0.243522	8.51647e-05
-45.8497	0.194567	0.242174	8.48634e-05
-45.806	0.19063	0.237362	8.45703e-05
-45.7623	0.187107	0.233477	8.42364e-05
-45.7186	0.184478	0.23142	8.38805e-05
-45.675	0.185591	0.231021	8.37642e-05
-45.6314	0.183321	0.227075	8.35939e-05
-45.5878	0.186678	0.232424	8.30575e-05
-45.5443	0.178951	0.223003	8.28738e-05
-45.5008	0.18352	0.221038	8.23593e-05
-45.4573	0.178598	0.216833	8.21444e-05
-45.4139	0.189747	0.223969	8.19616e-05
-45.3705	0.184156	0.217677	8.12046e-05
-45.3271	0.183256	0.215886	8.10559e-05
-45.2838	0.185889	0.215681	8.04996e-05
-45.2405	0.191421	0.214814	8.0122e-05
-45.1972	0.189344	0.213622	7.97875e-05
-45.154	0.187182	0.211765	7.92394e-05
-45.1108	0.193103	0.219443	7.85105e-05
-45.0676	0.184543	0.208174	7.81171e-05
-45.0245	0.188572	0.206679	7.75151e-05
-44.9814	0.186655	0.203873	7.69679e-05
-44.9383	0.189808	0.205724	7.62778e-05
-44.8953	0.196486	0.210667	7.54795e-05
-44.8523	0.190343	0.205702	7.51204e-05
-44.8093	0.193388	0.203337	7.42063e-05
-44.7664	0.198888	0.204561	7.37286e-05
-44.7235	0.207703	0.212669	7.29993e-05
-44.6806	0.203358	0.205938	7.22375e-05
-44.6378	0.197763	0.197296	7.13862e-05
-44.595	0.199311	0.196366	7.06041e-05
-44.5522	0.203133	0.196282	7.00379e-05
-44.5094	0.205464	0.196738	6.91708e-05
-44.4667	0.211608	0.202221	6.82803e-05
-44.424	0.21238	0.19737	6.75834e-05
-44.3814	0.215083	0.196358	6.68674e-05
-44.3387	0.219291	0.199055	6.64078e-05
-44.2961	0.219571	0.197535	6.5496e-05
-44.2536	0.23158	0.202338	6.44878e-05
-44.211	0.227908	0.195316	6.36635e-05
-44.1685	0.228714	0.192333	6.26369e-05
-44.1261	0.234772	0.195324	6.18692e-05
-44.0836	0.235529	0.193843	6.10926e-05
-44.0412	0.240567	0.19781	6.01059e-05
-43.9988	0.243673	0.195645	5.90238e-05
-43.9565	0.242353	0.189026	5.81969e-05
-43.9142	0.247844	0.189379	5.74902e-05
-43.8719	0.252789	0.190691	5.64947e-05
-43.8296	0.255245	0.190619	5.54428e-05
-43.7874	0.259683	0.190823	5.44879e-05
-43.7452	0.262427	0.191429	5.34218e-05
-43.703	0.266679	0.19542	5.2641e-05
-43.6609	0.267083	0.189102	5.17318e-05
-43.6188	0.270306	0.193683	5.05845e-05
-43.5767	0.270475	0.18881	4.95406e-05
-43.5347	0.27131	0.18558	4.85622e-05
-43.4926	0.268702	0.181737	4.75874e-05
-43.4506	0.269006	0.179574	4.66715e-05
-43.4087	0.270551	0.1811	4.55877e-05
-43.3667	0.274695	0.188401	4.43367e-05
-43.3248	0.268676	0.178564	4.31715e-05
-43.283	0.270589	0.181589	4.20022e-05
-43.2411	0.268583	0.175818	4.10604e-05
-43.1993	0.264688	0.170905	4.0227e-05
-43.1575	0.266876	0.171488	3.92975e-05
-43.1157	0.264841	0.17205	3.83253e-05
-43.074	0.259448	0.165485	3.73089e-05
-43.0323	0.258846	0.163472	3.60991e-05
-42.9906	0.255865	0.161721	3.50869e-05
-42.949	0.255122	0.160894	3.40906e-05
-42.9074	0.251452	0.162769	3.30654e-05
-42.8658	0.249012	0.162779	3.17798e-05
-42.8242	0.246477	0.159325	3.07501e-05
-42.7827	0.243121	0.15413	3.00561e-05
-42.7411	0.2422	0.153117	2.90803e-05
-42.6997	0.238691	0.150375	2.81457e-05
-42.6582	0.235922	0.149308	2.68004e-05
-42.6168	0.232691	0.148606	2.56502e-05
-42.5754	0.230146	0.147636	2.45335e-05
-42.534	0.230435	0.15076	2.36005e-05
-42.4927	0.226027	0.143756	2.2837e-05
-42.4514	0.224371	0.141761	2.19377e-05
-42.4101	0.220823	0.141327	2.14156e-05
-42.3688	0.222613	0.145995	2.03225e-05
-42.3276	0.218121	0.142127	1.98009e-05
-42.2864	0.215708	0.137642	1.93489e-05
-42.2452	0.21291	0.134758	1.81699e-05
-42.204	0.213911	0.139851	1.72965e-05
-42.1629	0.207386	0.133356	1.67692e-05
-42.1218	0.20624	0.134927	1.59535e-05
-42.0807	0.208758	0.141468	1.55867e-05
-42.0397	0.201278	0.131677	1.58034e-05
-41.9987	0.202279	0.135031	1.52708e-05
-41.9577	0.20138	0.135608	1.5042e-05
-41.9167	0.195877	0.130632	1.41945e-05
-41.8758	0.193982	0.126754	1.4955e-05
-41.8349	0.191601	0.127078	1.45175e-05
-41.794	0.192267	0.129058	1.45638e-05
-41.7531	0.192018	0.130183	1.51959e-05
-41.7123	0.189604	0.127451	1.5784e-05
-41.6715	0.182928	0.123581	1.54406e-05
-41.6307	0.184726	0.126597	1.62304e-05
-41.5899	0.182426	0.12481	1.71549e-05
-41.5492	0.18006	0.122557	1.70209e-05
-41.5085	0.180035	0.126242	1.81141e-05
-41.4678	0.183077	0.129265	1.83577e-05
-41.4271	0.181322	0.12773	1.90127e-05
-41.3865	0.175095	0.119812	2.00479e-05
-41.3459	0.178272	0.124347	2.08226e-05
-41.3053	0.171447	0.120855	2.17927e-05
-41.2648	0.170958	0.122017	2.29702e-05
-41.2242	0.170339	0.122444	2.38654e-05
-41.1837	0.169621	0.122739	2.42867e-05
-41.1432	0.172799	0.127831	2.51841e-05
-41.1028	0.175117	0.131196	2.60221e-05
-41.0624	0.171341	0.127598	2.68215e-05
-41.0219	0.164858	0.118562	2.75531e-05
-40.9816	0.165394	0.119061	2.85414e-05
-40.9412	0.163003	0.119129	2.96069e-05
-40.9009	0.164011	0.120262	3.03606e-05
-40.8606	0.160396	0.120701	3.10057e-05
-40.8203	0.15861	0.116336	3.20614e-05
-40.78	0.157848	0.116656	3.29208e-05
-40.7398	0.165678	0.124128	3.4202e-05
-40.6996	0.165748	0.126748	3.47116e-05
-40.6594	0.163739	0.129326	3.59401e-05
-40.6192	0.156558	0.118422	3.63428e-05
-40.5791	0.156158	0.120529	3.72359e-05
-40.539	0.152906	0.116584	3.83576e-05
-40.4989	0.151547	0.115744	3.92072e-05
-40.4588	0.152327	0.117303	3.95437e-05
-40.4188	0.150393	0.11541	4.02754e-05
-40.3788	0.147367	0.114599	4.1431e-05
-40.3388	0.149815	0.117671	4.241e-05
-40.2988	0.148533	0.116918	4.28949e-05
-40.2589	0.150748	0.120788	4.38943e-05
-40.219	0.150876	0.123458	4.44934e-05
-40.1791	0.147745	0.122606	4.5108e-05
-40.1392	0.143176	0.117889	4.61674e-05
-40.0993	0.145607	0.120375	4.69889e-05
-40.0595	0.141287	0.117556	4.72902e-05
-40.0197	0.140506	0.116777	4.7782e-05
-39.9799	0.144045	0.120748	4.8613e-05
-39.9402	0.141821	0.120054	4.89893e-05
-39.9004	0.141709	0.122812	4.96614e-05
-39.8607	0.138387	0.122685	5.03614e-05
-39.821	0.135976	0.121174	5.08161e-05
-39.7813	0.135961	0.122289	5.15558e-05
-39.7417	0.13682	0.12362	5.2438e-05
-39.7021	0.133166	0.122499	5.28788e-05
-39.6625	0.137139	0.12811	5.36066e-05
-39.6229	0.134029	0.126792	5.39264e-05
-39.5834	0.131454	0.128155	5.44831e-05
-39.5438	0.138148	0.136425	5.50476e-05
-39.5043	0.134991	0.133641	5.52322e-05
-39.4648	0.133173	0.136866	5.59941e-05
-39.4254	0.135592	0.142485	5.66865e-05
-39.3859	0.133296	0.146417	5.75091e-05
-39.3465	0.139241	0.15715	5.75675e-05
-39.3071	0.139592	0.163817	5.86309e-05
-39.2677	0.144397	0.170801	5.85364e-05
-39.2284	0.154388	0.187828	5.87342e-05
-39.1891	0.164642	0.19975	5.91961e-05
-39.1497	0.184719	0.216914	5.92869e-05
-39.1105	0.214666	0.229902	6.0061e-05
-39.0712	0.255915	0.241813	6.02878e-05
-39.032	0.29263	0.241009	6.02866e-05
-38.9927	0.319772	0.225807	6.05677e-05
-38.9535	0.32623	0.203033	6.05316e-05
-38.9144	0.321215	0.182524	6.10815e-05
-38.8752	0.307755	0.1633	6.12058e-05
-38.8361	0.295443	0.151988	6.16797e-05
-38.797	0.275028	0.132065	6.18399e-05
-38.7579	0.258231	0.122264	6.20766e-05
-38.7188	0.24441	0.114405	6.22845e-05
-38.6797	0.235506	0.111183	6.24005e-05
-38.6407	0.224358	0.10617	6.24147e-05
-38.6017	0.216993	0.105953	6.26639e-05
-38.5627	0.213043	0.108165	6.29848e-05
-38.5238	0.207029	0.106804	6.30911e-05
-38.4848	0.202033	0.105304	6.32648e-05
-38.4459	0.195094	0.100127	6.33029e-05
-38.407	0.192273	0.101217	6.33836e-05
-38.3681	0.190269	0.103336	6.34972e-05
-38.3293	0.186917	0.100552	6.36571e-05
-38.2904	0.185087	0.102225	6.33267e-05
-38.2516	0.185232	0.101822	6.33626e-05
-38.2128	0.181175	0.101795	6.30702e-05
-38.174	0.176414	0.0985387	6.31236e-05
-38.1353	0.176514	0.102328	6.30958e-05
-38.0965	0.17456	0.102253	6.27317e-05
-38.0578	0.172117	0.100681	6.29303e-05
-38.0191	0.170286	0.100488	6.30183e-05
-37.9805	0.171834	0.104204	6.31733e-05
-37.9418	0.170782	0.103545	6.29754e-05
-37.9032	0.167749	0.10133	6.24829e-05
-37.8646	0.171132	0.107651	6.22924e-05
-37.826	0.16673	0.103998	6.18506e-05
-37.7874	0.163013	0.0987739	6.16882e-05
-37.7489	0.161536	0.0981778	6.17672e-05
-37.7103	0.160132	0.0974692	6.16176e-05
-37.6718	0.160401	0.0988007	6.15028e-05
-37.6333	0.159401	0.0989183	6.11755e-05
-37.5948	0.162852	0.103087	6.0951e-05
-37.5564	0.16551	0.108245	6.05975e-05
-37.518	0.16037	0.103466	6.02207e-05
-37.4796	0.158517	0.102231	6.01628e-05
-37.4412	0.156092	0.0997345	5.9517e-05
-37.4028	0.158718	0.104082	5.93186e-05
-37.3644	0.155638	0.100003	5.88503e-05
-37.3261	0.157129	0.101798	5.83838e-05
-37.2878	0.15414	0.100297	5.79339e-05
-37.2495	0.155989	0.103158	5.79948e-05
-37.2112	0.155541	0.102948	5.71539e-05
-37.173	0.154848	0.102385	5.72438e-05
-37.1347	0.156224	0.104298	5.67013e-05
-37.0965	0.152808	0.100978	5.5791e-05
-37.0583	0.15415	0.101406	5.55197e-05
-37.0201	0.151953	0.100734	5.50472e-05
-36.982	0.156715	0.106977	5.43728e-05
-36.9438	0.150972	0.100995	5.43426e-05
-36.9057	0.150236	0.100733	5.33175e-05
-36.8676	0.148416	0.098823	5.30328e-05
-36.8295	0.151574	0.103367	5.2665e-05
-36.7915	0.152732	0.105477	5.18287e-05
-36.7534	0.150476	0.103739	5.13218e-05
-36.7154	0.150425	0.105478	5.06975e-05
-36.6774	0.149736	0.103151	5.02712e-05
-36.6394	0.152514	0.107439	4.95572e-05
-36.6014	0.147936	0.102444	4.88355e-05
-36.5635	0.147063	0.101724	4.85721e-05
-36.5255	0.145629	0.10095	4.76819e-05
-36.4876	0.14573	0.102024	4.70457e-05
-36.4497	0.146392	0.102881	4.6184e-05
-36.4119	0.147151	0.103816	4.57983e-05
-36.374	0.146378	0.103468	4.58414e-05
-36.3362	0.15061	0.107873	4.44502e-05
-36.2983	0.147822	0.106392	4.38683e-05
-36.2605	0.142845	0.0989164	4.33063e-05
-36.2227	0.142765	0.0990552	4.25061e-05
-36.185	0.146683	0.103374	4.17738e-05
-36.1472	0.143667	0.100733	4.10788e-05
-36.1095	0.142285	0.099694	4.04482e-05
-36.0718	0.140737	0.0990694	3.96847e-05
-36.0341	0.140243	0.0980168	3.90891e-05
-35.9964	0.13892	0.0971519	3.81759e-05
-35.9588	0.139483	0.097777	3.80347e-05
-35.9211	0.140619	0.0995736	3.7282e-05
-35.8835	0.143253	0.102267	3.63057e-05
-35.8459	0.141973	0.101457	3.54805e-05
-35.8083	0.141893	0.101642	3.46923e-05
-35.7707	0.140249	0.0988408	3.36808e-05
-35.7332	0.142163	0.102985	3.31378e-05
-35.6957	0.139214	0.0987628	3.23283e-05
-35.6581	0.142029	0.101911	3.21874e-05
-35.6206	0.14082	0.10156	3.13632e-05
-35.5832	0.141344	0.10147	3.05816e-05
-35.5457	0.141709	0.103496	3.00502e-05
-35.5082	0.141754	0.102443	2.91009e-05
-35.4708	0.140053	0.100934	2.84032e-05
-35.4334	0.140455	0.102089	2.73383e-05
-35.396	0.139052	0.100602	2.68638e-05
-35.3586	0.140389	0.101348	2.58287e-05
-35.3213	0.139358	0.0995179	2.54566e-05
-35.2839	0.141715	0.102054	2.54588e-05
-35.2466	0.143849	0.104179	2.40678e-05
-35.2093	0.141355	0.101956	2.36519e-05
-35.172	0.144241	0.107332	2.28528e-05
-35.1347	0.142211	0.10589	2.16484e-05
-35.0975	0.141671	0.105343	2.12997e-05
-35.0603	0.139638	0.10284	2.04067e-05
-35.023	0.136264	0.0990881	2.001e-05
-34.9858	0.135909	0.0984314	1.98416e-05
-34.9486	0.136521	0.0997592	1.95517e-05
-34.9115	0.137077	0.10017	1.87827e-05
-34.8743	0.140452	0.10376	1.87393e-05
-34.8372	0.139474	0.103121	1.82016e-05
-34.8001	0.136948	0.101463	1.71689e-05
-34.7629	0.135769	0.0997249	1.65285e-05
-34.7259	0.139114	0.103522	1.67803e-05
-34.6888	0.146172	0.112377	1.58402e-05
-34.6517	0.13796	0.102984	1.59503e-05
-34.6147	0.135771	0.100541	1.59162e-05
-34.5777	0.135017	0.0998251	1.62381e-05
-34.5407	0.137716	0.10241	1.60414e-05
-34.5037	0.138289	0.103555	1.5744e-05
-34.4667	0.135479	0.101251	1.53798e-05
-34.4298	0.137731	0.103474	1.55548e-05
-34.3928	0.142823	0.109782	1.59024e-05
-34.3559	0.139555	0.106268	1.59686e-05
-34.319	0.135104	0.101832	1.64678e-05
-34.2821	0.132939	0.0990755	1.67936e-05
-34.2452	0.133567	0.100248	1.65954e-05
-34.2084	0.133626	0.100116	1.70963e-05
-34.1715	0.134146	0.100805	1.72469e-05
-34.1347	0.140341	0.108821	1.74663e-05
-34.0979	0.138289	0.105775	1.78133e-05
-34.0611	0.13263	0.0984214	1.82656e-05
-34.0243	0.132308	0.097861	1.87045e-05
-33.9876	0.133861	0.100599	1.92624e-05
-33.9508	0.132747	0.0992713	1.97653e-05
-33.9141	0.131518	0.0979139	2.05162e-05
-33.8774	0.131745	0.0978	2.08548e-05
-33.8407	0.131898	0.0982135	2.12409e-05
-33.804	0.133929	0.100415	2.18031e-05
-33.7673	0.134697	0.101964	2.23185e-05
-33.7307	0.133487	0.100117	2.30151e-05
-33.694	0.135479	0.103629	2.35551e-05
-33.6574	0.135206	0.101692	2.43854e-05
-33.6208	0.134081	0.100816	2.49571e-05
-33.5842	0.134102	0.100667	2.55289e-05
-33.5476	0.132348	0.0994421	2.6152e-05
-33.5111	0.132345	0.0995936	2.64787e-05
-33.4745	0.1328	0.100338	2.72035e-05
-33.438	0.132969	0.101412	2.77212e-05
-33.4015	0.134749	0.102417	2.83884e-05
-33.365	0.13318	0.100577	2.92449e-05
-33.3285	0.132703	0.0995048	2.99601e-05
-33.2921	0.13143	0.0988442	3.05247e-05
-33.2556	0.130174	0.0981153	3.12174e-05
-33.2192	0.130269	0.0975013	3.1771e-05
-33.1828	0.131374	0.0989225	3.216e-05
-33.1463	0.132582	0.099767	3.26839e-05
-33.11	0.134141	0.102079	3.33457e-05
-33.0736	0.132846	0.100372	3.40489e-05
-33.0372	0.138326	0.107352	3.45623e-05
-33.0009	0.134237	0.101504	3.52414e-05
-32.9645	0.132189	0.10005	3.5802e-05
-32.9282	0.131946	0.09921	3.61812e-05
-32.8919	0.13448	0.103091	3.6673e-05
-32.8556	0.131924	0.100516	3.71785e-05
-32.8194	0.130154	0.0986089	3.77535e-05
-32.7831	0.133659	0.10193	3.82292e-05
-32.7469	0.137312	0.1061	3.86867e-05
-32.7107	0.131842	0.10054	3.94475e-05
-32.6744	0.132905	0.10192	3.99174e-05
-32.6382	0.132088	0.101514	4.04613e-05
-32.6021	0.131914	0.100936	4.09949e-05
-32.5659	0.131695	0.101323	4.15122e-05
-32.5297	0.133291	0.102715	4.18485e-05
-32.4936	0.135397	0.10517	4.21989e-05
-32.4575	0.137678	0.107789	4.27205e-05
-32.4214	0.13314	0.102869	4.32789e-05
-32.3853	0.133173	0.103124	4.36557e-05
-32.3492	0.132516	0.102452	4.41199e-05
-32.3131	0.131506	0.102153	4.46027e-05
-32.2771	0.129496	0.100414	4.49059e-05
-32.241	0.132619	0.103968	4.5112e-05
-32.205	0.134071	0.105974	4.55421e-05
-32.169	0.130374	0.10159	4.60093e-05
-32.133	0.131681	0.102159	4.6245e-05
-32.097	0.136867	0.109438	4.64871e-05
-32.0611	0.130029	0.100788	4.6962e-05
-32.0251	0.128598	0.0989774	4.73754e-05
-31.9892	0.13128	0.1021	4.75764e-05
-31.9533	0.1294	0.10061	4.78096e-05
-31.9173	0.130545	0.101782	4.79166e-05
-31.8814	0.130302	0.101121	4.8214e-05
-31.8456	0.131131	0.102295	4.83573e-05
-31.8097	0.130326	0.100992	4.85655e-05
-31.7738	0.1299	0.100823	4.88667e-05
-31.738	0.132013	0.102917	4.91628e-05
-31.7022	0.13413	0.105483	4.92633e-05
-31.6664	0.129102	0.0995129	4.94579e-05
-31.6306	0.129878	0.0996694	4.97988e-05
-31.5948	0.128183	0.0974474	4.99418e-05
-31.559	0.134877	0.105753	4.96612e-05
-31.5233	0.131364	0.10111	5.00685e-05
-31.4875	0.133563	0.10373	5.01433e-05
-31.4518	0.136077	0.106284	5.01826e-05
-31.4161	0.131861	0.102281	5.05009e-05
-31.3804	0.130929	0.10103	5.07297e-05
-31.3447	0.129934	0.09971	5.08513e-05
-31.309	0.129793	0.0992892	5.07053e-05
-31.2733	0.130721	0.100931	5.08017e-05
-31.2377	0.131443	0.100911	5.08926e-05
-31.202	0.13206	0.101477	5.09837e-05
-31.1664	0.134899	0.104581	5.09651e-05
-31.1308	0.132368	0.102342	5.11066e-05
-31.0952	0.128683	0.0982507	5.11596e-05
-31.0596	0.129108	0.0983328	5.12113e-05
-31.0241	0.130652	0.100171	5.10726e-05
-30.9885	0.130907	0.100388	5.10274e-05
-30.953	0.130512	0.100721	5.10041e-05
-30.9174	0.134704	0.105147	5.06735e-05
-30.8819	0.134101	0.104128	5.05922e-05
-30.8464	0.129297	0.0991227	5.06118e-05
-30.8109	0.131895	0.101588	5.04828e-05
-30.7755	0.131358	0.100984	5.03821e-05
-30.74	0.127575	0.0972783	5.02777e-05
-30.7045	0.129386	0.0987719	5.0119e-05
-30.6691	0.130036	0.100099	4.99226e-05
-30.6337	0.128795	0.0979912	4.96267e-05
-30.5983	0.128988	0.0981351	4.93585e-05
-30.5629	0.128569	0.0978324	4.92272e-05
-30.5275	0.129545	0.0996592	4.90118e-05
-30.4921	0.129059	0.0982313	4.87913e-05
-30.4568	0.130551	0.0992184	4.86592e-05
-30.4214	0.133212	0.101624	4.86278e-05
-30.3861	0.132448	0.100099	4.83399e-05
-30.3508	0.131276	0.0987942	4.80149e-05
-30.3154	0.13009	0.0979881	4.78238e-05
-30.2802	0.133258	0.100756	4.73157e-05
-30.2449	0.133891	0.100649	4.69908e-05
-30.2096	0.131103	0.0981412	4.68466e-05
-30.1743	0.134129	0.102362	4.65282e-05
-30.1391	0.135509	0.102898	4.62448e-05
-30.1039	0.133752	0.100656	4.60555e-05
-30.0686	0.134922	0.10026	4.58093e-05
-30.0334	0.133034	0.0987734	4.54388e-05
-29.9982	0.133376	0.0989356	4.49915e-05
-29.9631	0.133173	0.0988141	4.46589e-05
-29.9279	0.136929	0.101648	4.4113e-05
-29.8927	0.135298	0.0996926	4.38548e-05
-29.8576	0.138042	0.102188	4.34776e-05
-29.8225	0.137232	0.101027	4.32223e-05
-29.7873	0.138104	0.100886	4.28419e-05
-29.7522	0.136522	0.099955	4.24046e-05
-29.7171	0.136662	0.0991135	4.20091e-05
-29.682	0.137762	0.0997573	4.14978e-05
-29.647	0.137134	0.0995435	4.10425e-05
-29.6119	0.139504	0.10214	4.04948e-05
-29.5769	0.137715	0.0995958	4.00584e-05
-29.5418	0.142817	0.104071	3.94931e-05
-29.5068	0.142356	0.104481	3.9187e-05
-29.4718	0.140258	0.102351	3.88598e-05
-29.4368	0.140471	0.102193	3.83352e-05
-29.4018	0.139478	0.100389	3.78278e-05
-29.3668	0.139735	0.0995787	3.72913e-05
-29.3319	0.139118	0.0988226	3.68309e-05
-29.2969	0.141185	0.0999647	3.62455e-05
-29.262	0.142921	0.101634	3.57214e-05
-29.2271	0.143027	0.100965	3.52407e-05
-29.1921	0.14307	0.100664	3.482e-05
-29.1572	0.143914	0.10127	3.43898e-05
-29.1224	0.143999	0.100764	3.39939e-05
-29.0875	0.144514	0.101435	3.35134e-05
-29.0526	0.148468	0.105715	3.29184e-05
-29.0178	0.147578	0.103034	3.21796e-05
-28.9829	0.152015	0.1068	3.144e-05
-28.9481	0.151445	0.106508	3.10187e-05
-28.9133	0.153172	0.106234	3.05274e-05
-28.8784	0.152499	0.104679	3.00625e-05
-28.8437	0.152784	0.104283	2.96857e-05
-28.8089	0.154393	0.106013	2.90441e-05
-28.7741	0.154954	0.105757	2.8606e-05
-28.7393	0.155681	0.105528	2.78906e-05
-28.7046	0.156973	0.103706	2.73485e-05
-28.6698	0.158416	0.105021	2.66194e-05
-28.6351	0.16211	0.10798	2.6081e-05
-28.6004	0.165921	0.11276	2.57362e-05
-28.5657	0.168045	0.114712	2.52392e-05
-28.531	0.166825	0.111261	2.48693e-05
-28.4963	0.167733	0.110887	2.4498e-05
-28.4616	0.168934	0.110621	2.38784e-05
-28.427	0.172047	0.111706	2.33261e-05
-28.3923	0.176613	0.119423	2.27264e-05
-28.3577	0.180014	0.119828	2.23134e-05
-28.3231	0.184792	0.123382	2.18312e-05
-28.2885	0.187537	0.123296	2.14154e-05
-28.2539	0.193004	0.131182	2.10412e-05
-28.2193	0.19209	0.126803	2.04881e-05
-28.1847	0.195003	0.127983	2.03413e-05
-28.1501	0.198954	0.131526	1.98415e-05
-28.1156	0.206037	0.140237	1.92781e-05
-28.081	0.209967	0.143246	1.8975e-05
-28.0465	0.216715	0.149074	1.87551e-05
-28.012	0.221191	0.154059	1.82971e-05
-27.9774	0.223402	0.155078	1.80041e-05
-27.9429	0.229316	0.162487	1.76304e-05
-27.9085	0.235666	0.169895	1.75521e-05
-27.874	0.238155	0.17296	1.72712e-05
-27.8395	0.242793	0.178248	1.73389e-05
-27.805	0.249853	0.186852	1.74955e-05
-27.7706	0.253834	0.192106	1.69987e-05
-27.7362	0.257664	0.200189	1.66667e-05
-27.7017	0.2623	0.204879	1.63124e-05
-27.6673	0.265512	0.213395	1.62985e-05
-27.6329	0.267353	0.215894	1.62874e-05
-27.5985	0.271317	0.2243	1.65786e-05
-27.5641	0.275707	0.23018	1.62071e-05
-27.5298	0.273572	0.232387	1.69885e-05
-27.4954	0.273146	0.236508	1.68637e-05
-27.4611	0.272859	0.24007	1.69121e-05
-27.4267	0.271189	0.243249	1.67087e-05
-27.3924	0.268254	0.245235	1.68522e-05
-27.3581	0.264211	0.246078	1.69998e-05
-27.3238	0.26042	0.246603	1.72133e-05
-27.2895	0.253762	0.244678	1.75298e-05
-27.2552	0.247125	0.242885	1.87615e-05
-27.2209	0.242155	0.241057	1.84783e-05
-27.1866	0.232336	0.234726	1.85461e-05
-27.1524	0.225123	0.229899	1.89048e-05
-27.1181	0.218226	0.225342	1.9037e-05
-27.0839	0.210876	0.221412	1.94882e-05
-27.0497	0.204505	0.216394	1.96701e-05
-27.0155	0.195804	0.209164	2.01387e-05
-26.9813	0.189845	0.204805	2.06579e-05
-26.9471	0.182843	0.196912	2.11924e-05
-26.9129	0.17486	0.189519	2.11276e-05
-26.8787	0.167407	0.182486	2.16982e-05
-26.8446	0.162139	0.176204	2.20647e-05
-26.8104	0.157744	0.170475	2.24368e-05
-26.7763	0.152892	0.166279	2.26002e-05
-26.7421	0.150371	0.163742	2.34127e-05
-26.708	0.147318	0.160079	2.37334e-05
-26.6739	0.143855	0.153365	2.42099e-05
-26.6398	0.140787	0.149839	2.44318e-05
-26.6057	0.135863	0.144715	2.51937e-05
-26.5717	0.132201	0.140854	2.54425e-05
-26.5376	0.13241	0.141164	2.61829e-05
-26.5035	0.131679	0.137597	2.63711e-05
-26.4695	0.135252	0.139853	2.71603e-05
-26.4354	0.130261	0.133774	2.74018e-05
-26.4014	0.125574	0.128533	2.77933e-05
-26.3674	0.126939	0.128603	2.81762e-05
-26.3334	0.124971	0.126036	2.86529e-05
-26.2994	0.120985	0.122137	2.92544e-05
-26.2654	0.120439	0.121704	3.0085e-05
-26.2314	0.123688	0.124206	3.04122e-05
-26.1974	0.121859	0.121382	3.04834e-05
-26.1635	0.120957	0.119584	3.09413e-05
-26.1295	0.119574	0.118777	3.1213e-05
-26.0956	0.119416	0.118225	3.15885e-05
-26.0617	0.116104	0.114879	3.22055e-05
-26.0278	0.117424	0.115853	3.26868e-05
-25.9938	0.116314	0.113382	3.30152e-05
-25.9599	0.115466	0.113052	3.39784e-05
-25.9261	0.115112	0.11206	3.37606e-05
-25.8922	0.118557	0.115592	3.41835e-05
-25.8583	0.117676	0.113778	3.43164e-05
-25.8244	0.117859	0.112383	3.46675e-05
-25.7906	0.11974	0.113751	3.52263e-05
-25.7567	0.118956	0.114796	3.58962e-05
-25.7229	0.116731	0.112533	3.6355e-05
-25.6891	0.11648	0.111993	3.65722e-05
-25.6553	0.116401	0.111569	3.64582e-05
-25.6215	0.115692	0.110391	3.69105e-05
-25.5877	0.117146	0.113502	3.74668e-05
-25.5539	0.117395	0.113393	3.75538e-05
-25.5201	0.121593	0.11696	3.80662e-05
-25.4864	0.115875	0.109863	3.80349e-05
-25.4526	0.115135	0.109202	3.83358e-05
-25.4189	0.116721	0.110755	3.85307e-05
-25.3851	0.115145	0.108519	3.90447e-05
-25.3514	0.117116	0.110139	3.9126e-05
-25.3177	0.118628	0.112592	3.96681e-05
-25.284	0.116443	0.109253	3.98633e-05
-25.2503	0.120941	0.114712	4.01146e-05
-25.2166	0.118959	0.112558	4.0052e-05
-25.1829	0.115678	0.109587	4.02119e-05
-25.1492	0.115489	0.109194	4.03844e-05
-25.1156	0.11478	0.108402	4.06067e-05
-25.0819	0.114295	0.108002	4.06382e-05
-25.0483	0.115016	0.108227	4.11492e-05
-25.0146	0.113041	0.106753	4.12144e-05
-24.981	0.114888	0.108671	4.15892e-05
-24.9474	0.117793	0.110095	4.17158e-05
-24.9138	0.114081	0.106858	4.15365e-05
-24.8802	0.116749	0.109362	4.16056e-05
-24.8466	0.114761	0.1077	4.19098e-05
-24.813	0.114426	0.107148	4.21315e-05
-24.7795	0.116755	0.109645	4.27493e-05
-24.7459	0.11388	0.10682	4.24365e-05
-24.7123	0.114507	0.107471	4.25309e-05
-24.6788	0.114807	0.107301	4.22849e-05
-24.6453	0.112505	0.105349	4.23839e-05
-24.6117	0.115243	0.107638	4.26234e-05
-24.5782	0.116636	0.108889	4.24534e-05
-24.5447	0.116535	0.108149	4.23981e-05
-24.5112	0.115189	0.106099	4.24631e-05
-24.4777	0.113934	0.104777	4.23425e-05
-24.4443	0.113177	0.104569	4.24986e-05
-24.4108	0.113987	0.105018	4.23507e-05
-24.3773	0.116012	0.107668	4.26362e-05
-24.3439	0.115806	0.108002	4.24668e-05
-24.3104	0.11601	0.107146	4.23648e-05
-24.277	0.115683	0.107859	4.22736e-05
-24.2436	0.115245	0.105843	4.22233e-05
-24.2101	0.112824	0.103704	4.24778e-05
-24.1767	0.115008	0.105664	4.25777e-05
-24.1433	0.115382	0.105571	4.21254e-05
-24.1099	0.114512	0.104619	4.23161e-05
-24.0766	0.116417	0.104619	4.18959e-05
-24.0432	0.116307	0.10484	4.17968e-05
-24.0098	0.116827	0.10426	4.15636e-05
-23.9765	0.120515	0.107295	4.13179e-05
-23.9431	0.117281	0.103715	4.13869e-05
-23.9098	0.118727	0.104405	4.11504e-05
-23.8764	0.12071	0.106877	4.10259e-05
-23.8431	0.118936	0.102923	4.10359e-05
-23.8098	0.123488	0.10587	4.07564e-05
-23.7765	0.12292	0.10357	4.03131e-05
-23.7432	0.12376	0.101651	4.01241e-05
-23.7099	0.130205	0.107745	4.01217e-05
-23.6766	0.130059	0.103133	3.96204e-05
-23.6434	0.134024	0.107339	3.97046e-05
-23.6101	0.13612	0.105593	3.93758e-05
-23.5768	0.138824	0.105082	3.92709e-05
-23.5436	0.14522	0.107672	3.90959e-05
-23.5104	0.150457	0.108074	3.90424e-05
-23.4771	0.157539	0.108523	3.8567e-05
-23.4439	0.164928	0.110974	3.79709e-05
-23.4107	0.175504	0.113531	3.78064e-05
-23.3775	0.186342	0.115643	3.77394e-05
-23.3443	0.197508	0.119542	3.71712e-05
-23.3111	0.209761	0.122955	3.7074e-05
-23.2779	0.224732	0.130308	3.67976e-05
-23.2448	0.241144	0.137708	3.65765e-05
-23.2116	0.258703	0.149213	3.66149e-05
-23.1784	0.272691	0.156629	3.5873e-05
-23.1453	0.286297	0.167972	3.53755e-05
-23.1122	0.294958	0.174945	3.51043e-05
-23.079	0.296573	0.177669	3.47751e-05
-23.0459	0.293956	0.18201	3.45262e-05
-23.0128	0.286076	0.18303	3.41886e-05
-22.9797	0.271552	0.17786	3.38816e-05
-22.9466	0.255254	0.17194	3.35184e-05
-22.9135	0.237351	0.164722	3.32476e-05
-22.8804	0.221103	0.159757	3.3101e-05
-22.8473	0.207401	0.153142	3.25152e-05
-22.8143	0.191634	0.142605	3.20171e-05
-22.7812	0.180363	0.139037	3.15318e-05
-22.7482	0.166396	0.129277	3.14072e-05
-22.7151	0.156886	0.124768	3.096e-05
-22.6821	0.146846	0.118458	3.05412e-05
-22.6491	0.139844	0.11473	3.0222e-05
-22.6161	0.132854	0.111723	2.97974e-05
-22.583	0.130786	0.112373	2.95574e-05
-22.55	0.130219	0.112962	2.93521e-05
-22.5171	0.13096	0.113786	2.88903e-05
-22.4841	0.124858	0.108563	2.81018e-05
-22.4511	0.122333	0.10685	2.80377e-05
-22.4181	0.119818	0.106609	2.76287e-05
-22.3852	0.120699	0.107087	2.77962e-05
-22.3522	0.116946	0.10464	2.69097e-05
-22.3193	0.116298	0.105259	2.61101e-05
-22.2863	0.118448	0.106212	2.61979e-05
-22.2534	0.120604	0.107829	2.56814e-05
-22.2205	0.117937	0.107734	2.50209e-05
-22.1875	0.117437	0.106813	2.48985e-05
-22.1546	0.11854	0.108325	2.40466e-05
-22.1217	0.113753	0.104134	2.40107e-05
-22.0888	0.112708	0.10221	2.36496e-05
-22.056	0.114388	0.103922	2.29879e-05
-22.0231	0.113246	0.103232	2.24226e-05
-21.9902	0.113194	0.104646	2.2273e-05
-21.9573	0.118647	0.109044	2.21039e-05
-21.9245	0.116609	0.107021	2.15025e-05
-21.8916	0.116994	0.108053	2.1271e-05
-21.8588	0.115345	0.107042	2.09385e-05
-21.826	0.112786	0.104899	2.04391e-05
-21.7932	0.112361	0.104287	2.05128e-05
-21.7603	0.112784	0.105223	2.02291e-05
-21.7275	0.112724	0.104754	1.98781e-05
-21.6947	0.11504	0.107258	1.95044e-05
-21.6619	0.112629	0.105225	1.89098e-05
-21.6291	0.112925	0.104682	1.87744e-05
-21.5964	0.113921	0.105436	1.86161e-05
-21.5636	0.114525	0.106439	1.85476e-05
-21.5308	0.110671	0.103529	1.86081e-05
-21.4981	0.110672	0.103006	1.7991e-05
-21.4653	0.109324	0.101732	1.80906e-05
-21.4326	0.109753	0.102623	1.80869e-05
-21.3998	0.110927	0.10395	1.75997e-05
-21.3671	0.109547	0.102537	1.72511e-05
-21.3344	0.110186	0.102988	1.7139e-05
-21.3017	0.112857	0.105074	1.72267e-05
-21.269	0.111311	0.104403	1.71024e-05
-21.2363	0.113986	0.106601	1.71908e-05
-21.2036	0.109706	0.102748	1.70552e-05
-21.1709	0.10995	0.102846	1.76061e-05
-21.1382	0.108596	0.101723	1.75766e-05
-21.1056	0.109486	0.103071	1.71677e-05
-21.0729	0.112588	0.105991	1.72742e-05
-21.0402	0.111048	0.104736	1.72647e-05
-21.0076	0.111338	0.104683	1.76052e-05
-20.9749	0.110697	0.103719	1.79423e-05
-20.9423	0.110378	0.103577	1.82526e-05
-20.9097	0.111724	0.105008	1.87041e-05
-20.8771	0.110519	0.103792	1.86533e-05
-20.8445	0.109464	0.10305	1.86784e-05
-20.8118	0.109578	0.103034	1.86582e-05
-20.7792	0.11375	0.107082	1.86579e-05
-20.7467	0.115134	0.107982	1.90717e-05
-20.7141	0.11499	0.108838	1.90752e-05
-20.6815	0.108812	0.10273	1.94503e-05
-20.6489	0.109072	0.102983	1.9703e-05
-20.6164	0.108417	0.101747	1.99659e-05
-20.5838	0.108401	0.102011	2.0444e-05
-20.5513	0.108033	0.101783	2.05225e-05
-20.5187	0.109395	0.10276	2.07766e-05
-20.4862	0.10942	0.103366	2.09677e-05
-20.4536	0.112318	0.106308	2.1161e-05
-20.4211	0.110162	0.104242	2.15379e-05
-20.3886	0.108083	0.101874	2.20663e-05
-20.3561	0.109867	0.103939	2.25977e-05
-20.3236	0.110639	0.104031	2.27925e-05
-20.2911	0.108156	0.102155	2.33198e-05
-20.2586	0.107579	0.101559	2.34817e-05
-20.2261	0.109073	0.102631	2.36263e-05
-20.1937	0.108188	0.102081	2.40961e-05
-20.1612	0.111461	0.105438	2.43379e-05
-20.1287	0.112549	0.10643	2.46929e-05
-20.0963	0.10966	0.103441	2.51017e-05
-20.0638	0.109215	0.102769	2.56322e-05
-20.0314	0.107345	0.101231	2.61064e-05
-19.999	0.105955	0.0998774	2.62305e-05
-19.9665	0.10783	0.10181	2.66735e-05
-19.9341	0.106828	0.10074	2.67858e-05
-19.9017	0.107595	0.101317	2.69448e-05
-19.8693	0.107237	0.101426	2.73778e-05
-19.8369	0.106352	0.100587	2.78197e-05
-19.8045	0.110681	0.104852	2.81235e-05
-19.7721	0.112796	0.106455	2.85161e-05
-19.7397	0.10824	0.101808	2.88514e-05
-19.7074	0.105881	0.100287	2.91613e-05
-19.675	0.106769	0.101255	2.95553e-05
-19.6426	0.106238	0.100362	2.97529e-05
-19.6103	0.106519	0.100896	3.00127e-05
-19.5779	0.106091	0.100836	3.03633e-05
-19.5456	0.111438	0.105844	3.0719e-05
-19.5132	0.110645	0.104916	3.11852e-05
-19.4809	0.109017	0.103778	3.1468e-05
-19.4486	0.106323	0.100646	3.18543e-05
-19.4163	0.105356	0.100057	3.20487e-05
-19.384	0.107564	0.102186	3.24158e-05
-19.3517	0.108618	0.102774	3.26688e-05
-19.3194	0.109894	0.104586	3.27587e-05
-19.2871	0.11103	0.105577	3.29785e-05
-19.2548	0.110352	0.104856	3.32905e-05
-19.2225	0.110379	0.104738	3.35275e-05
-19.1902	0.109164	0.103565	3.39692e-05
-19.158	0.107969	0.102654	3.42013e-05
-19.1257	0.1078	0.102249	3.42779e-05
-19.0935	0.109616	0.10411	3.45174e-05
-19.0612	0.109082	0.103574	3.46213e-05
-19.029	0.109907	0.10375	3.47341e-05
-18.9968	0.108346	0.103089	3.49677e-05
-18.9645	0.107923	0.102604	3.52216e-05
-18.9323	0.10902	0.103516	3.54336e-05
-18.9001	0.109651	0.1041	3.57557e-05
-18.8679	0.106696	0.101597	3.61493e-05
-18.8357	0.106475	0.101162	3.62336e-05
-18.8035	0.105845	0.100609	3.63296e-05
-18.7713	0.105455	0.100457	3.64792e-05
-18.7391	0.109739	0.104424	3.649e-05
-18.7069	0.109432	0.103887	3.67977e-05
-18.6748	0.110487	0.105313	3.68985e-05
-18.6426	0.107552	0.102418	3.71225e-05
-18.6104	0.108166	0.103002	3.72362e-05
-18.5783	0.105513	0.100817	3.74256e-05
-18.5461	0.104839	0.100379	3.74954e-05
-18.514	0.104846	0.100458	3.75052e-05
-18.4819	0.104954	0.10086	3.75632e-05
-18.4497	0.106044	0.102	3.75831e-05
-18.4176	0.109281	0.105044	3.75897e-05
-18.3855	0.110207	0.105925	3.76223e-05
-18.3534	0.104503	0.100112	3.78339e-05
-18.3213	0.10862	0.10476	3.78696e-05
-18.2892	0.105614	0.101533	3.79835e-05
-18.2571	0.105315	0.100985	3.79688e-05
-18.225	0.106501	0.10236	3.79634e-05
-18.1929	0.106366	0.102156	3.79497e-05
-18.1608	0.108076	0.104231	3.79289e-05
-18.1288	0.111384	0.107028	3.78687e-05
-18.0967	0.110965	0.106334	3.79023e-05
-18.0646	0.110284	0.106471	3.79496e-05
-18.0326	0.106849	0.10377	3.81718e-05
-18.0005	0.109093	0.106031	3.82245e-05
-17.9685	0.108271	0.105269	3.81171e-05
-17.9365	0.120745	0.106406	3.81342e-05
-17.9044	0.227706	0.150941	3.80501e-05
-17.8724	0.22179	0.145365	3.80089e-05
-17.8404	0.156613	0.110745	3.78086e-05
-17.8084	0.129193	0.101734	3.77568e-05
-17.7764	0.118296	0.0983792	3.78101e-05
-17.7444	0.112006	0.096069	3.78239e-05
-17.7124	0.110103	0.096899	3.77258e-05
-17.6804	0.107469	0.0956981	3.75676e-05
-17.6484	0.105702	0.0954945	3.73474e-05
-17.6164	0.107983	0.0986605	3.71655e-05
-17.5845	0.10777	0.0986957	3.70203e-05
-17.5525	0.108208	0.0994349	3.68526e-05
-17.5205	0.104719	0.0965945	3.67015e-05
-17.4886	0.105024	0.0971791	3.65949e-05
-17.4566	0.105694	0.0979553	3.65484e-05
-17.4247	0.106069	0.0985049	3.64344e-05
-17.3928	0.105267	0.0978518	3.6241e-05
-17.3608	0.104504	0.0977153	3.59264e-05
-17.3289	0.106223	0.0994514	3.56748e-05
-17.297	0.104107	0.0972986	3.54715e-05
-17.2651	0.102642	0.096024	3.52947e-05
-17.2332	0.107272	0.100358	3.50271e-05
-17.2013	0.10349	0.0969115	3.50081e-05
-17.1694	0.103565	0.0971086	3.48166e-05
-17.1375	0.10201	0.095593	3.46015e-05
-17.1056	0.10104	0.0951563	3.44479e-05
-17.0737	0.101229	0.0948733	3.41517e-05
-17.0418	0.103561	0.0971407	3.37616e-05
-17.0099	0.104734	0.0983829	3.34541e-05
-16.9781	0.103624	0.0976531	3.32144e-05
-16.9462	0.103135	0.097149	3.30534e-05
-16.9144	0.106968	0.100924	3.27286e-05
-16.8825	0.100681	0.0948481	3.25759e-05
-16.8507	0.0986836	0.0930926	3.22889e-05
-16.8188	0.0988482	0.093221	3.19269e-05
-16.787	0.0980699	0.0925743	3.16558e-05
-16.7552	0.100099	0.094367	3.12155e-05
-16.7233	0.101199	0.0955939	3.08121e-05
-16.6915	0.103246	0.0977559	3.05312e-05
-16.6597	0.100761	0.0952939	3.03174e-05
-16.6279	0.101915	0.0964416	3.00034e-05
-16.5961	0.101243	0.0956446	2.97009e-05
-16.5643	0.0996911	0.0942115	2.94133e-05
-16.5325	0.101701	0.0962392	2.90951e-05
-16.5007	0.0985876	0.0932118	2.88199e-05
-16.4689	0.0978648	0.0926714	2.84227e-05
-16.4372	0.0991094	0.0939352	2.817e-05
-16.4054	0.0992067	0.0940409	2.78612e-05
-16.3736	0.0968098	0.0916294	2.75224e-05
-16.3419	0.100493	0.0953739	2.73015e-05
-16.3101	0.0959109	0.090979	2.7033e-05
-16.2784	0.0942127	0.0893564	2.67676e-05
-16.2466	0.0974147	0.0922883	2.64113e-05
-16.2149	0.0953859	0.0905539	2.61402e-05
-16.1831	0.0951976	0.0904215	2.57681e-05
-16.1514	0.0975275	0.0924089	2.52565e-05
-16.1197	0.0963693	0.0913533	2.49588e-05
-16.088	0.0952305	0.0904107	2.45881e-05
-16.0563	0.0928806	0.0881769	2.43027e-05
-16.0245	0.0937037	0.0889024	2.40983e-05
-15.9928	0.0923229	0.0876746	2.3852e-05
-15.9611	0.0915338	0.0868747	2.34002e-05
-15.9294	0.0922822	0.0877488	2.29511e-05
-15.8978	0.0904925	0.0858289	2.26125e-05
-15.8661	0.0905883	0.0859905	2.21778e-05
-15.8344	0.0935756	0.0887817	2.18159e-05
-15.8027	0.0909812	0.0863273	2.15645e-05
-15.7711	0.0918805	0.0874663	2.1278e-05
-15.7394	0.0894101	0.0849031	2.10979e-05
-15.7077	0.09121	0.0868973	2.09161e-05
-15.6761	0.0892803	0.0847809	2.05459e-05
-15.6444	0.0894647	0.0848777	2.02307e-05
-15.6128	0.0896533	0.0850187	1.99102e-05
-15.5811	0.089721	0.0852618	1.97239e-05
-15.5495	0.0915038	0.0868578	1.9363e-05
-15.5179	0.0917812	0.0872449	1.92643e-05
-15.4862	0.0907027	0.0861707	1.89902e-05
-15.4546	0.0907674	0.0863223	1.88047e-05
-15.423	0.0899264	0.0855807	1.88041e-05
-15.3914	0.0903994	0.0859714	1.85072e-05
-15.3598	0.0902305	0.0856388	1.85721e-05
-15.3282	0.0880345	0.0836595	1.81938e-05
-15.2966	0.0888448	0.0846043	1.81271e-05
-15.265	0.0940449	0.0897244	1.80899e-05
-15.2334	0.0903649	0.0859504	1.78559e-05
-15.2018	0.0877789	0.0833595	1.76869e-05
-15.1703	0.0884262	0.0840023	1.7626e-05
-15.1387	0.0884411	0.0840737	1.76729e-05
-15.1071	0.0878192	0.0835226	1.77629e-05
-15.0756	0.0872786	0.0830429	1.76311e-05
-15.044	0.0895742	0.0854225	1.75844e-05
-15.0124	0.0887812	0.0846078	1.7548e-05
-14.9809	0.0874649	0.0833174	1.73837e-05
-14.9493	0.0887636	0.0845789	1.74219e-05
-14.9178	0.0878051	0.0836985	1.74152e-05
-14.8863	0.0880001	0.0838794	1.74477e-05
-14.8547	0.0878625	0.0836671	1.74918e-05
-14.8232	0.0879555	0.0838001	1.79632e-05
-14.7917	0.0900821	0.0859913	1.82496e-05
-14.7602	0.0893999	0.0852747	1.81349e-05
-14.7287	0.0875734	0.0833628	1.80693e-05
-14.6972	0.087723	0.0835094	1.80637e-05
-14.6657	0.0873598	0.0831805	1.81327e-05
-14.6342	0.0876939	0.0835969	1.82504e-05
-14.6027	0.0875932	0.083449	1.85296e-05
-14.5712	0.0880842	0.0839228	1.84442e-05
-14.5397	0.0876431	0.0835467	1.88603e-05
-14.5082	0.0875951	0.0834425	1.90608e-05
-14.4767	0.0874497	0.0833817	1.92219e-05
-14.4453	0.0876012	0.0835577	1.94142e-05
-14.4138	0.0862207	0.0821381	1.94729e-05
-14.3823	0.0874795	0.0834724	1.98257e-05
-14.3509	0.0866828	0.0826334	1.99974e-05
-14.3194	0.0870973	0.0831228	2.0305e-05
-14.288	0.087925	0.0838716	2.06628e-05
-14.2565	0.0879006	0.083899	2.09962e-05
-14.2251	0.0868987	0.0829302	2.09351e-05
-14.1936	0.0886245	0.0845159	2.15461e-05
-14.1622	0.0857934	0.081775	2.14277e-05
-14.1308	0.0879343	0.0839539	2.19156e-05
-14.0994	0.0878155	0.0838469	2.19551e-05
-14.0679	0.0856653	0.0816144	2.19754e-05
-14.0365	0.0858016	0.0817543	2.26214e-05
-14.0051	0.0856886	0.0817243	2.26501e-05
-13.9737	0.0881177	0.0842037	2.32015e-05
-13.9423	0.0856852	0.0817453	2.31807e-05
-13.9109	0.0851124	0.0811021	2.3471e-05
-13.8795	0.0866153	0.0827543	2.38439e-05
-13.8481	0.0872638	0.083376	2.39903e-05
-13.8167	0.0844615	0.0803678	2.43887e-05
-13.7854	0.0842658	0.0802533	2.45755e-05
-13.754	0.0850332	0.0811167	2.47967e-05
-13.7226	0.0844348	0.0804444	2.51724e-05
-13.6912	0.0838314	0.0798227	2.53156e-05
-13.6599	0.0846948	0.080751	2.56901e-05
-13.6285	0.0846378	0.0806816	2.60329e-05
-13.5972	0.0842652	0.0802958	2.62628e-05
-13.5658	0.0844758	0.0805258	2.65793e-05
-13.5345	0.0839867	0.0800998	2.65984e-05
-13.5031	0.0855514	0.0817388	2.7174e-05
-13.4718	0.0857415	0.0819574	2.73957e-05
-13.4404	0.08451	0.0805978	2.7637e-05
-13.4091	0.083636	0.0796931	2.77177e-05
-13.3778	0.0839721	0.0800748	2.81119e-05
-13.3465	0.0852569	0.0813276	2.85032e-05
-13.3151	0.0840897	0.0801588	2.85343e-05
-13.2838	0.0843308	0.0803545	2.90083e-05
-13.2525	0.0848018	0.0809036	2.92686e-05
-13.2212	0.0846596	0.0807055	2.93698e-05
-13.1899	0.0848524	0.0809406	2.95412e-05
-13.1586	0.0835446	0.0796109	2.97959e-05
-13.1273	0.0851542	0.0813472	3.01571e-05
-13.096	0.0844661	0.0806864	3.02174e-05
-13.0647	0.0838998	0.0801997	3.04193e-05
-13.0335	0.0856631	0.0820193	3.06183e-05
-13.0022	0.0893423	0.0857266	3.113e-05
-12.9709	0.0856235	0.0818875	3.10543e-05
-12.9396	0.0846229	0.0807591	3.11028e-05
-12.9084	0.0845062	0.0806374	3.1414e-05
-12.8771	0.0855597	0.0817028	3.16136e-05
-12.8458	0.0841202	0.0803257	3.17916e-05
-12.8146	0.0841662	0.0804015	3.20353e-05
-12.7833	0.0849988	0.0812332	3.21966e-05
-12.7521	0.0838537	0.0800425	3.21423e-05
-12.7208	0.0844873	0.0807066	3.24562e-05
-12.6896	0.0845554	0.0808064	3.25602e-05
-12.6584	0.0836901	0.0798964	3.25745e-05
-12.6271	0.0835847	0.0797538	3.26878e-05
-12.5959	0.0832756	0.0794533	3.2913e-05
-12.5647	0.0848236	0.0810785	3.29329e-05
-12.5335	0.084834	0.0811114	3.30704e-05
-12.5022	0.0845762	0.0808371	3.32163e-05
-12.471	0.0847485	0.081	3.36051e-05
-12.4398	0.084372	0.0806751	3.36251e-05
-12.4086	0.0855521	0.0818818	3.37251e-05
-12.3774	0.0863648	0.0828136	3.39128e-05
-12.3462	0.0837683	0.0800156	3.38214e-05
-12.315	0.0837526	0.080107	3.38098e-05
-12.2838	0.0837851	0.0801326	3.38639e-05
-12.2526	0.0838604	0.080177	3.4061e-05
-12.2215	0.085411	0.0816399	3.41532e-05
-12.1903	0.0860078	0.0822686	3.42986e-05
-12.1591	0.0841362	0.0804595	3.4175e-05
-12.1279	0.084457	0.0807505	3.42904e-05
-12.0968	0.0841836	0.0805366	3.4274e-05
-12.0656	0.0836206	0.0799647	3.41724e-05
-12.0344	0.0849357	0.0813435	3.42507e-05
-12.0033	0.0867362	0.0830938	3.43754e-05
-11.9721	0.0856889	0.082132	3.44178e-05
-11.941	0.0858074	0.0821872	3.42958e-05
-11.9098	0.0855427	0.0819708	3.44182e-05
-11.8787	0.0845261	0.0809205	3.40501e-05
-11.8475	0.0840882	0.0804027	3.41173e-05
-11.8164	0.0834413	0.0797501	3.40607e-05
-11.7853	0.0849319	0.0813316	3.39285e-05
-11.7541	0.0836282	0.0800742	3.38585e-05
-11.723	0.0831144	0.0795663	3.39084e-05
-11.6919	0.085309	0.0817198	3.39941e-05
-11.6608	0.0845682	0.0810005	3.37851e-05
-11.6297	0.084237	0.0806103	3.35977e-05
-11.5986	0.0839328	0.0803012	3.35662e-05
-11.5674	0.0835212	0.0798689	3.33007e-05
-11.5363	0.0841211	0.0804514	3.3376e-05
-11.5052	0.0833871	0.0796881	3.32817e-05
-11.4741	0.0838015	0.0801586	3.32526e-05
-11.443	0.0848389	0.0812377	3.31475e-05
-11.412	0.0830237	0.0793953	3.29724e-05
-11.3809	0.0837184	0.0800437	3.28763e-05
-11.3498	0.0832047	0.0795509	3.27241e-05
-11.3187	0.0828449	0.0792217	3.25155e-05
-11.2876	0.0843331	0.0807162	3.25722e-05
-11.2565	0.0838012	0.0801459	3.25087e-05
-11.2255	0.0831546	0.0795724	3.22543e-05
-11.1944	0.0839976	0.0804312	3.2127e-05
-11.1633	0.0845939	0.0809578	3.19189e-05
-11.1323	0.0832401	0.0796216	3.17948e-05
-11.1012	0.0829408	0.0793258	3.14861e-05
-11.0702	0.0843244	0.0807641	3.14871e-05
-11.0391	0.0879248	0.0844778	3.13546e-05
-11.0081	0.0851654	0.0815561	3.11911e-05
-10.977	0.0834512	0.079778	3.09455e-05
-10.946	0.0835641	0.0798869	3.08386e-05
-10.9149	0.0835949	0.0798269	3.05952e-05
-10.8839	0.0828869	0.0791554	3.01361e-05
-10.8529	0.0827995	0.0790363	3.00003e-05
-10.8219	0.0829111	0.0791682	2.9713e-05
-10.7908	0.0839978	0.0803666	2.96045e-05
-10.7598	0.0825689	0.078799	2.9269e-05
-10.7288	0.0823625	0.0786628	2.92106e-05
-10.6978	0.0836472	0.0799435	2.8872e-05
-10.6668	0.0831895	0.0795091	2.85903e-05
-10.6358	0.0831469	0.0794094	2.82886e-05
-10.6047	0.0838285	0.0800207	2.81921e-05
-10.5737	0.0835887	0.0797919	2.78722e-05
-10.5427	0.0828229	0.0790209	2.74992e-05
-10.5117	0.0835415	0.0797688	2.73384e-05
-10.4808	0.083418	0.0796213	2.71848e-05
-10.4498	0.0833059	0.0795368	2.67631e-05
-10.4188	0.0844552	0.0806454	2.66246e-05
-10.3878	0.0841348	0.0802907	2.63044e-05
-10.3568	0.0840361	0.0803383	2.59655e-05
-10.3258	0.0855766	0.0818502	2.59592e-05
-10.2949	0.085463	0.081686	2.55826e-05
-10.2639	0.0843089	0.0804781	2.52976e-05
-10.2329	0.0839232	0.0801094	2.50713e-05
-10.202	0.0850268	0.0812431	2.47761e-05
-10.171	0.0845669	0.0808241	2.44126e-05
-10.14	0.0841866	0.0803516	2.4241e-05
-10.1091	0.0844579	0.0806365	2.37981e-05
-10.0781	0.0850203	0.0812323	2.3697e-05
-10.0472	0.0846704	0.0808666	2.3619e-05
-10.0162	0.0836851	0.0799352	2.33396e-05
-9.98527	0.0841234	0.080395	2.29232e-05
-9.95433	0.0837081	0.0799657	2.27747e-05
-9.92339	0.0849399	0.0810898	2.22607e-05
-9.89245	0.0842021	0.0804035	2.20763e-05
-9.86152	0.0837537	0.0799652	2.17245e-05
-9.83059	0.0853197	0.081519	2.15508e-05
-9.79966	0.0858362	0.0820266	2.16511e-05
-9.76874	0.0849497	0.0811595	2.113e-05
-9.73782	0.0850141	0.0812778	2.09051e-05
-9.7069	0.0846895	0.0808693	2.06708e-05
-9.67598	0.0850317	0.0812685	2.04789e-05
-9.64507	0.0852668	0.0816073	2.02538e-05
-9.61416	0.085229	0.0816141	2.00616e-05
-9.58325	0.0835664	0.0798682	1.96997e-05
-9.55235	0.0837528	0.0799975	1.95859e-05
-9.52144	0.0838637	0.0801035	1.92347e-05
-9.49055	0.0842788	0.0806283	1.90018e-05
-9.45965	0.084293	0.0805754	1.89129e-05
-9.42876	0.0846359	0.0809018	1.91454e-05
-9.39786	0.0848434	0.0811195	1.87133e-05
-9.36698	0.0845635	0.0807818	1.86534e-05
-9.33609	0.0841074	0.0803666	1.83329e-05
-9.30521	0.0846583	0.0808981	1.83149e-05
-9.27433	0.0852293	0.0816222	1.82424e-05
-9.24345	0.0849505	0.0812381	1.8045e-05
-9.21258	0.0861949	0.082455	1.78183e-05
-9.18171	0.0859221	0.0822188	1.77784e-05
-9.15084	0.0848075	0.0811266	1.74771e-05
-9.11997	0.0842711	0.0805854	1.7466e-05
-9.08911	0.0850849	0.0815116	1.73619e-05
-9.05824	0.0848414	0.0812582	1.73587e-05
-9.02739	0.0863639	0.0828132	1.74182e-05
-8.99653	0.0851608	0.0815809	1.73292e-05
-8.96568	0.0864094	0.0827552	1.72977e-05
-8.93483	0.0849807	0.0812921	1.72149e-05
-8.90398	0.0873836	0.0836412	1.74588e-05
-8.87313	0.087363	0.0838165	1.74569e-05
-8.84229	0.0860831	0.0824813	1.74666e-05
-8.81145	0.0846845	0.0808282	1.73844e-05
-8.78061	0.0852434	0.0813704	1.74886e-05
-8.74978	0.0843617	0.0806025	1.73765e-05
-8.71895	0.0860001	0.0823261	1.75143e-05
-8.68812	0.0855731	0.0818556	1.7623e-05
-8.65729	0.0866441	0.0828817	1.78937e-05
-8.62646	0.0857293	0.0818876	1.79232e-05
-8.59564	0.0859947	0.082207	1.79468e-05
-8.56482	0.0865222	0.0825556	1.80523e-05
-8.534	0.0851913	0.0814589	1.80455e-05
-8.50319	0.0866653	0.0829647	1.83474e-05
-8.47238	0.0878941	0.0839491	1.85784e-05
-8.44157	0.0850398	0.0812969	1.85878e-05
-8.41076	0.0869952	0.0832175	1.87289e-05
-8.37996	0.086978	0.0833044	1.91323e-05
-8.34915	0.0848603	0.0812028	1.91115e-05
-8.31835	0.0861178	0.0825978	1.9255e-05
-8.28756	0.08782	0.0842773	1.9473e-05
-8.25676	0.0856117	0.0819827	1.96487e-05
-8.22597	0.0865199	0.0829541	2.00196e-05
-8.19518	0.086401	0.0826942	2.03752e-05
-8.16439	0.0862432	0.0823314	2.04142e-05
-8.1336	0.0868781	0.0828652	2.06829e-05
-8.10282	0.0871891	0.08341	2.10243e-05
-8.07204	0.0851415	0.0810029	2.12411e-05
-8.04126	0.085574	0.0815302	2.14282e-05
-8.01048	0.0883518	0.0841736	2.19021e-05
-7.97971	0.0877849	0.0838884	2.19542e-05
-7.94894	0.0855933	0.0816356	2.22725e-05
-7.91817	0.0870444	0.0829795	2.25628e-05
-7.8874	0.0869251	0.0830523	2.27909e-05
-7.85664	0.0874334	0.083236	2.30203e-05
-7.82587	0.085856	0.0820389	2.32961e-05
-7.79511	0.0852032	0.0811657	2.34786e-05
-7.76436	0.0861699	0.0821024	2.38641e-05
-7.7336	0.0870738	0.0826116	2.40843e-05
-7.70285	0.0852109	0.0811807	2.43623e-05
-7.6721	0.0854545	0.0814061	2.46334e-05
-7.64135	0.0853781	0.0812977	2.48138e-05
-7.6106	0.0857359	0.0818235	2.5143e-05
-7.57986	0.0862252	0.0828511	2.54404e-05
-7.54911	0.0854508	0.0824378	2.55329e-05
-7.51837	0.0864588	0.0837514	2.58318e-05
-7.48763	0.0865534	0.0853281	2.60464e-05
-7.4569	0.0931434	0.0925917	2.62845e-05
-7.42616	0.12836	0.134121	2.65184e-05
-7.39543	0.255923	0.272304	2.67682e-05
-7.3647	0.231626	0.316244	2.69391e-05
-7.33398	0.127788	0.193107	2.72159e-05
-7.30325	0.0992833	0.138347	2.73943e-05
-7.27253	0.0911705	0.115478	2.75457e-05
-7.24181	0.0889476	0.105178	2.78195e-05
-7.21109	0.0874975	0.0986781	2.80322e-05
-7.18037	0.0860608	0.0945121	2.82146e-05
-7.14966	0.0859838	0.0919961	2.83848e-05
-7.11894	0.0859991	0.0903879	2.85758e-05
-7.08823	0.0852414	0.0885115	2.88435e-05
-7.05753	0.0865671	0.0890152	2.89945e-05
-7.02682	0.0862874	0.0882623	2.92275e-05
-6.99611	0.0849992	0.0864302	2.93271e-05
-6.96541	0.0861804	0.087016	2.9521e-05
-6.93471	0.0853735	0.0860776	2.97213e-05
-6.90401	0.0856559	0.0859493	2.98699e-05
-6.87332	0.0864221	0.0865341	3.00706e-05
-6.84262	0.0861948	0.0861777	3.02057e-05
-6.81193	0.0865366	0.0865646	3.03198e-05
-6.78124	0.0877669	0.08725	3.0515e-05
-6.75055	0.0854323	0.0847971	3.0694e-05
-6.71986	0.0856182	0.0848139	3.08358e-05
-6.68918	0.0882725	0.0871693	3.08962e-05
-6.6585	0.0872987	0.0863462	3.11226e-05
-6.62782	0.0867046	0.0856547	3.11902e-05
-6.59714	0.0872787	0.086333	3.13878e-05
-6.56646	0.0865522	0.0853444	3.14687e-05
-6.53578	0.0879466	0.0864694	3.15504e-05
-6.50511	0.0872901	0.0858776	3.1668e-05
-6.47444	0.0865487	0.0851956	3.17809e-05
-6.44377	0.0871069	0.0856706	3.18536e-05
-6.4131	0.086897	0.0853195	3.19714e-05
-6.38244	0.0860264	0.0845122	3.20378e-05
-6.35177	0.0859554	0.0843144	3.21793e-05
-6.32111	0.0858923	0.0843245	3.22028e-05
-6.29045	0.0861976	0.0845395	3.22287e-05
-6.25979	0.0857737	0.0840216	3.23301e-05
-6.22913	0.0858099	0.0840668	3.24242e-05
-6.19848	0.0856199	0.0838663	3.24857e-05
-6.16783	0.0877683	0.0857733	3.24813e-05
-6.13718	0.0854371	0.0836202	3.25253e-05
-6.10653	0.0864115	0.0845501	3.2568e-05
-6.07588	0.0862386	0.084338	3.25723e-05
-6.04523	0.0861674	0.0842829	3.2649e-05
-6.01459	0.0856087	0.0836683	3.26412e-05
-5.98394	0.0856886	0.0837173	3.2648e-05
-5.9533	0.0855802	0.0835575	3.26999e-05
-5.92266	0.0865909	0.0845848	3.27046e-05
-5.89203	0.0865104	0.0845072	3.27082e-05
-5.86139	0.0861992	0.0842902	3.27331e-05
-5.83076	0.0861451	0.0841563	3.27092e-05
-5.80012	0.0867777	0.0848535	3.26974e-05
-5.76949	0.0854618	0.0835573	3.2702e-05
-5.73886	0.0864653	0.0844436	3.26105e-05
-5.70824	0.0872658	0.0853257	3.2553e-05
-5.67761	0.0856512	0.0836552	3.25408e-05
-5.64699	0.0849259	0.0828491	3.24615e-05
-5.61636	0.0879163	0.0859285	3.22751e-05
-5.58574	0.0849757	0.0829175	3.22293e-05
-5.55512	0.0857789	0.0837067	3.20933e-05
-5.52451	0.0864288	0.0843358	3.19767e-05
-5.49389	0.0849612	0.0828152	3.19595e-05
-5.46327	0.0842313	0.0820931	3.18297e-05
-5.43266	0.0850283	0.0828435	3.17371e-05
-5.40205	0.085472	0.0833503	3.15955e-05
-5.37144	0.0848024	0.0826072	3.14631e-05
-5.34083	0.083807	0.0816209	3.13901e-05
-5.31022	0.084302	0.082101	3.12269e-05
-5.27962	0.0851138	0.0829492	3.11372e-05
-5.24901	0.0842796	0.0820838	3.0995e-05
-5.21841	0.0843207	0.082121	3.09325e-05
-5.18781	0.0841741	0.0819034	3.0773e-05
-5.15721	0.0842294	0.0820008	3.063e-05
-5.12661	0.0855741	0.083356	3.04612e-05
-5.09602	0.0853	0.0830158	3.03692e-05
-5.06542	0.085128	0.082885	3.01901e-05
-5.03483	0.0846526	0.0823563	3.00236e-05
-5.00424	0.0864085	0.0841694	2.98367e-05
-4.97365	0.0857479	0.0833942	2.96909e-05
-4.94306	0.0863424	0.0839555	2.9485e-05
-4.91247	0.0856455	0.0833496	2.93099e-05
-4.88188	0.0852754	0.0830189	2.91242e-05
-4.8513	0.0855709	0.083331	2.89075e-05
-4.82071	0.0863278	0.084	2.86758e-05
-4.79013	0.0853052	0.08303	2.84565e-05
-4.75955	0.0849953	0.0827347	2.82144e-05
-4.72897	0.0853044	0.0830736	2.80331e-05
-4.69839	0.0857334	0.0834362	2.784e-05
-4.66781	0.0849168	0.0826147	2.761e-05
-4.63724	0.0856681	0.0834107	2.74307e-05
-4.60667	0.0854241	0.0831945	2.72308e-05
-4.57609	0.0851778	0.0829494	2.69606e-05
-4.54552	0.0861947	0.0839862	2.67259e-05
-4.51495	0.0853378	0.0830999	2.65213e-05
-4.48438	0.0847335	0.0824801	2.6226e-05
-4.45381	0.0850674	0.0827935	2.60811e-05
-4.42325	0.08525	0.0829848	2.57909e-05
-4.39268	0.0865895	0.0843149	2.55595e-05
-4.36212	0.0867482	0.0844805	2.52895e-05
-4.33155	0.0865228	0.0843311	2.50076e-05
-4.30099	0.0856412	0.0834533	2.47336e-05
-4.27043	0.0855775	0.0833549	2.45292e-05
-4.23987	0.0850009	0.0827989	2.43498e-05
-4.20932	0.0851812	0.0829028	2.4006e-05
-4.17876	0.0864609	0.0842107	2.37236e-05
-4.1482	0.0878579	0.0856403	2.35085e-05
-4.11765	0.0843666	0.0820835	2.32238e-05
-4.0871	0.0851489	0.0828728	2.29901e-05
-4.05654	0.0847088	0.082436	2.27081e-05
-4.02599	0.0844499	0.0821845	2.24301e-05
-3.99544	0.0856774	0.0834279	2.22672e-05
-3.9649	0.0846103	0.0823414	2.2014e-05
-3.93435	0.084453	0.0821642	2.18324e-05
-3.9038	0.0852374	0.0829618	2.14972e-05
-3.87326	0.0860098	0.0837965	2.12978e-05
-3.84271	0.0848603	0.0825552	2.10963e-05
-3.81217	0.0848851	0.0825858	2.08926e-05
-3.78163	0.0853477	0.0830353	2.06408e-05
-3.75109	0.0843766	0.0820844	2.04566e-05
-3.72055	0.0862631	0.0839817	2.02391e-05
-3.69001	0.0853479	0.0830773	2.00706e-05
-3.65947	0.0855899	0.0833003	1.98846e-05
-3.62893	0.0845399	0.082251	1.9612e-05
-3.5984	0.0846107	0.0823916	1.94482e-05
-3.56786	0.0852822	0.083037	1.92258e-05
-3.53733	0.0855679	0.0833195	1.91893e-05
-3.5068	0.0850891	0.0828043	1.89202e-05
-3.47627	0.0850485	0.0827815	1.88156e-05
-3.44574	0.086779	0.0845109	1.85888e-05
-3.41521	0.085111	0.0828668	1.84542e-05
-3.38468	0.0850453	0.082773	1.83425e-05
-3.35415	0.0853423	0.0830775	1.83359e-05
-3.32362	0.0846786	0.0824355	1.79863e-05
-3.2931	0.0875566	0.085253	1.8225e-05
-3.26257	0.0866305	0.084327	1.79218e-05
-3.23205	0.0841539	0.0818884	1.76255e-05
-3.20153	0.0839826	0.0817158	1.76592e-05
-3.171	0.0864532	0.0841544	1.76894e-05
-3.14048	0.0847519	0.0824288	1.73468e-05
-3.10996	0.0851966	0.0828617	1.76035e-05
-3.07944	0.0842039	0.081909	1.7238e-05
-3.04892	0.0849542	0.0826212	1.7171e-05
-3.01841	0.0846321	0.0823785	1.71244e-05
-2.98789	0.0861414	0.0838414	1.70024e-05
-2.95737	0.08453	0.0822184	1.72564e-05
-2.92686	0.0845155	0.0822237	1.71735e-05
-2.89634	0.0833498	0.0810898	1.70808e-05
-2.86583	0.0846436	0.0823877	1.703e-05
-2.83532	0.084335	0.0821013	1.71337e-05
-2.80481	0.0824369	0.0801779	1.71905e-05
-2.7743	0.0837366	0.0814761	1.74009e-05
-2.74379	0.0843107	0.0821051	1.73572e-05
-2.71328	0.0835572	0.0813411	1.73873e-05
-2.68277	0.0846344	0.0823862	1.76496e-05
-2.65226	0.0836968	0.0814566	1.76745e-05
-2.62175	0.0841828	0.0819245	1.80028e-05
-2.59125	0.0851444	0.0829162	1.79904e-05
-2.56074	0.0865178	0.0842653	1.81482e-05
-2.53024	0.0842896	0.0820669	1.84219e-05
-2.49973	0.0843437	0.0821197	1.83414e-05
-2.46923	0.0873444	0.0851641	1.85647e-05
-2.43872	0.0848294	0.0826253	1.87854e-05
-2.40822	0.0851306	0.0828953	1.89679e-05
-2.37772	0.0848681	0.0826499	1.92398e-05
-2.34722	0.0847781	0.08256	1.92884e-05
-2.31672	0.0850471	0.082841	1.95058e-05
-2.28622	0.0843257	0.0821001	1.97436e-05
-2.25572	0.0858486	0.0835752	2.01567e-05
-2.22522	0.0843587	0.0821033	2.03816e-05
-2.19473	0.0844836	0.0822468	2.03594e-05
-2.16423	0.0846661	0.0824311	2.05657e-05
-2.13373	0.0847297	0.082467	2.08596e-05
-2.10324	0.0835094	0.0812583	2.09299e-05
-2.07274	0.0848994	0.0826144	2.14135e-05
-2.04225	0.0842043	0.0819694	2.14196e-05
-2.01175	0.0838894	0.0816356	2.16923e-05
-1.98126	0.0850916	0.0828601	2.20884e-05
-1.95077	0.0866741	0.0844012	2.25819e-05
-1.92028	0.0843429	0.082064	2.25952e-05
-1.88978	0.0870477	0.0847296	2.30387e-05
-1.85929	0.0846245	0.0823621	2.2886e-05
-1.8288	0.0845975	0.0823627	2.31603e-05
-1.79831	0.0863825	0.084126	2.35924e-05
-1.76782	0.0847699	0.0825185	2.35844e-05
-1.73733	0.0855189	0.0832282	2.40534e-05
-1.70684	0.0851504	0.0828965	2.40997e-05
-1.67636	0.0842685	0.0819997	2.43691e-05
-1.64587	0.0841142	0.0818685	2.46505e-05
-1.61538	0.0849561	0.0826907	2.49193e-05
-1.58489	0.0839433	0.0816929	2.5092e-05
-1.55441	0.0868021	0.0845424	2.54981e-05
-1.52392	0.084696	0.0824269	2.56791e-05
-1.49344	0.0844335	0.0821667	2.58136e-05
-1.46295	0.0873389	0.0850898	2.62353e-05
-1.43247	0.0867951	0.0845688	2.63185e-05
-1.40198	0.0873942	0.0851228	2.65233e-05
-1.3715	0.0846082	0.0823676	2.66424e-05
-1.34102	0.0841548	0.0819123	2.6897e-05
-1.31053	0.0843493	0.0821159	2.71326e-05
-1.28005	0.0848919	0.0826277	2.74648e-05
-1.24957	0.0865512	0.0842741	2.77218e-05
-1.21909	0.0877036	0.0854644	2.80646e-05
-1.1886	0.0855165	0.0832836	2.80348e-05
-1.15812	0.0857826	0.0834894	2.82435e-05
-1.12764	0.0866348	0.0842818	2.85833e-05
-1.09716	0.0862617	0.0839408	2.87538e-05
-1.06668	0.0873078	0.0849933	2.90355e-05
-1.0362	0.0871159	0.0848117	2.9305e-05
-1.00572	0.0870447	0.0847734	2.92691e-05
-0.975243	0.0863666	0.0840637	2.94221e-05
-0.944763	0.0873582	0.0850378	2.96963e-05
-0.914285	0.0867787	0.0844966	2.98087e-05
-0.883806	0.0858174	0.0835447	2.99024e-05
-0.853328	0.0878	0.0854955	3.02592e-05
-0.822849	0.087778	0.0854101	3.04483e-05
-0.792372	0.0866029	0.084292	3.04207e-05
-0.761894	0.0880987	0.0857695	3.07113e-05
-0.731416	0.0900678	0.0877046	3.09302e-05
-0.700939	0.0893607	0.0869802	3.10326e-05
-0.670462	0.091689	0.08931	3.13876e-05
-0.639985	0.0914253	0.089103	3.135e-05
-0.609509	0.0884145	0.0860979	3.1413e-05
-0.579032	0.0911703	0.0888498	3.16961e-05
-0.548556	0.0919613	0.089583	3.17858e-05
-0.51808	0.0895017	0.0871138	3.17216e-05
-0.487604	0.0892187	0.0869025	3.16729e-05
-0.457128	0.0902885	0.0879313	3.19882e-05
-0.426652	0.0893735	0.0869985	3.20065e-05
-0.396176	0.0905805	0.0881836	3.22685e-05
-0.365701	0.0914283	0.0890382	3.24102e-05
-0.335225	0.0936234	0.09121	3.25011e-05
-0.30475	0.0918458	0.0894723	3.25514e-05
-0.274275	0.0906946	0.0882948	3.25017e-05
-0.2438	0.0899561	0.0875727	3.24865e-05
-0.213324	0.0893558	0.0869377	3.25571e-05
-0.182849	0.089392	0.0869992	3.25144e-05
-0.152374	0.0883627	0.0860032	3.25075e-05
-0.1219	0.0884	0.0860396	3.24886e-05
-0.0914246	0.0882505	0.0858597	3.25334e-05
-0.0609497	0.0890649	0.0866508	3.26423e-05
-0.0304749	0.0889229	0.0865532	3.26274e-05
0	0.0878498	0.0854888	3.25799e-05
0.0304749	0.0889229	0.0865532	3.26233e-05
0.0609497	0.0890649	0.0866508	3.26484e-05
0.0914246	0.0882505	0.0858597	3.25239e-05
0.1219	0.0884	0.0860396	3.24951e-05
0.152374	0.0883627	0.0860032	3.25095e-05
0.182849	0.089392	0.0869992	3.25099e-05
0.213324	0.0893558	0.0869377	3.25619e-05
0.2438	0.0899561	0.0875727	3.24846e-05
0.274275	0.0906946	0.0882948	3.25054e-05
0.30475	0.0918458	0.0894723	3.25513e-05
0.335225	0.0936234	0.09121	3.25076e-05
0.365701	0.0914283	0.0890382	3.24091e-05
0.396176	0.0905805	0.0881836	3.2277e-05
0.426652	0.0893735	0.0869985	3.20147e-05
0.457128	0.0902885	0.0879313	3.19959e-05
0.487604	0.0892187	0.0869025	3.16741e-05
0.51808	0.0895017	0.0871138	3.17334e-05
0.548556	0.0919613	0.089583	3.17812e-05
0.579032	0.0911703	0.0888498	3.17041e-05
0.609509	0.0884145	0.0860979	3.14195e-05
0.639985	0.0914253	0.089103	3.13486e-05
0.670462	0.091689	0.08931	3.13845e-05
0.700939	0.0893607	0.0869802	3.10408e-05
0.731416	0.0900678	0.0877046	3.0954e-05
0.761894	0.0880987	0.0857695	3.0716e-05
0.792372	0.0866029	0.084292	3.04292e-05
0.822849	0.087778	0.0854101	3.04518e-05
0.853328	0.0878	0.0854955	3.02621e-05
0.883806	0.0858174	0.0835447	2.99089e-05
0.914285	0.0867787	0.0844966	2.98176e-05
0.944763	0.0873582	0.0850378	2.9698e-05
0.975243	0.0863666	0.0840637	2.94227e-05
1.00572	0.0870447	0.0847734	2.92731e-05
1.0362	0.0871159	0.0848117	2.93066e-05
1.06668	0.0873078	0.0849933	2.90429e-05
1.09716	0.0862617	0.0839408	2.87558e-05
1.12764	0.0866348	0.0842818	2.85829e-05
1.15812	0.0857826	0.0834894	2.82361e-05
1.1886	0.0855165	0.0832836	2.80436e-05
1.21909	0.0877036	0.0854644	2.80798e-05
1.24957	0.0865512	0.0842741	2.77213e-05
1.28005	0.0848919	0.0826277	2.74698e-05
1.31053	0.0843493	0.0821159	2.71292e-05
1.34102	0.0841548	0.0819123	2.68997e-05
1.3715	0.0846082	0.0823676	2.66522e-05
1.40198	0.0873942	0.0851228	2.65382e-05
1.43247	0.0867951	0.0845688	2.63246e-05
1.46295	0.0873389	0.0850898	2.62449e-05
1.49344	0.0844335	0.0821667	2.58248e-05
1.52392	0.084696	0.0824269	2.5687e-05
1.55441	0.0868021	0.0845424	2.55017e-05
1.58489	0.0839433	0.0816929	2.50957e-05
1.61538	0.0849561	0.0826907	2.4937e-05
1.64587	0.0841142	0.0818685	2.46466e-05
1.67636	0.0842685	0.0819997	2.43885e-05
1.70684	0.0851504	0.0828965	2.41e-05
1.73733	0.0855189	0.0832282	2.4066e-05
1.76782	0.0847699	0.0825185	2.35935e-05
1.79831	0.0863825	0.084126	2.36029e-05
1.8288	0.0845975	0.0823627	2.31726e-05
1.85929	0.0846245	0.0823621	2.28863e-05
1.88978	0.0870477	0.0847296	2.30528e-05
1.92028	0.0843429	0.082064	2.25921e-05
1.95077	0.0866741	0.0844012	2.25791e-05
1.98126	0.0850916	0.0828601	2.21027e-05
2.01175	0.0838894	0.0816356	2.16894e-05
2.04225	0.0842043	0.0819694	2.14298e-05
2.07274	0.0848994	0.0826144	2.14069e-05
2.10324	0.0835094	0.0812583	2.09283e-05
2.13373	0.0847297	0.082467	2.08749e-05
2.16423	0.0846661	0.0824311	2.05575e-05
2.19473	0.0844836	0.0822468	2.0369e-05
2.22522	0.0843587	0.0821033	2.03728e-05
2.25572	0.0858486	0.0835752	2.01522e-05
2.28622	0.0843257	0.0821001	1.97469e-05
2.31672	0.0850471	0.082841	1.94946e-05
2.34722	0.0847781	0.08256	1.92956e-05
2.37772	0.0848681	0.0826499	1.92307e-05
2.40822	0.0851306	0.0828953	1.89704e-05
2.43872	0.0848294	0.0826253	1.88008e-05
2.46923	0.0873444	0.0851641	1.85599e-05
2.49973	0.0843437	0.0821197	1.83569e-05
2.53024	0.0842896	0.0820669	1.8422e-05
2.56074	0.0865178	0.0842653	1.81541e-05
2.59125	0.0851444	0.0829162	1.79881e-05
2.62175	0.0841828	0.0819245	1.79892e-05
2.65226	0.0836968	0.0814566	1.76915e-05
2.68277	0.0846344	0.0823862	1.76481e-05
2.71328	0.0835572	0.0813411	1.73872e-05
2.74379	0.0843107	0.0821051	1.7367e-05
2.7743	0.0837366	0.0814761	1.74009e-05
2.80481	0.0824369	0.0801779	1.72081e-05
2.83532	0.084335	0.0821013	1.71316e-05
2.86583	0.0846436	0.0823877	1.70465e-05
2.89634	0.0833498	0.0810898	1.70897e-05
2.92686	0.0845155	0.0822237	1.71718e-05
2.95737	0.08453	0.0822184	1.7272e-05
2.98789	0.0861414	0.0838414	1.69892e-05
3.01841	0.0846321	0.0823785	1.71403e-05
3.04892	0.0849542	0.0826212	1.71722e-05
3.07944	0.0842039	0.081909	1.72357e-05
3.10996	0.0851966	0.0828617	1.76018e-05
3.14048	0.0847519	0.0824288	1.73322e-05
3.171	0.0864532	0.0841544	1.76947e-05
3.20153	0.0839826	0.0817158	1.76427e-05
3.23205	0.0841539	0.0818884	1.76209e-05
3.26257	0.0866305	0.084327	1.79104e-05
3.2931	0.0875566	0.085253	1.82067e-05
3.32362	0.0846786	0.0824355	1.79817e-05
3.35415	0.0853423	0.0830775	1.83178e-05
3.38468	0.0850453	0.082773	1.83385e-05
3.41521	0.085111	0.0828668	1.84627e-05
3.44574	0.086779	0.0845109	1.85782e-05
3.47627	0.0850485	0.0827815	1.88348e-05
3.5068	0.0850891	0.0828043	1.89057e-05
3.53733	0.0855679	0.0833195	1.91937e-05
3.56786	0.0852822	0.083037	1.92238e-05
3.5984	0.0846107	0.0823916	1.9443e-05
[truncated: 1,762 more rows]
